# Supplementary material for: Blastocystis in free-ranging wild ruminant species across the Iberian Peninsula
Source: Vet Res. 2025 Jul 9;56:145. doi: 10.1186/s13567-025-01563-3 (PMC12239363; doi:10.1186/s13567-025-01563-3)
Supplement: Supplementary file 2 — Additional file 2. Full dataset showing the epidemiological data used in the analyses conducted in this study, as well as the diagnostic and molecular results obtained. [file 13567_2025_1563_MOESM2_ESM.xlsx]

## Sheet: Full dataset
Sample Id.	Province	Type of sampling site	Bioregion	Population	Sub-population	Collection year	Host (common name)	Host (scientific name)	Latitude (X)	Longitude (Y)	Blastocystis ssu rRNA-PCR	EMFSL ID	ST	size	%size	global_id
AS1	Álava	Hunting state	BR2	9	9_1	Unknown	Red deer	Cervus elaphus	-2.4627	42.7947	Negative
AS2	Álava	Hunting state	BR2	9	9_1	Unknown	Red deer	Cervus elaphus	-2.4627	42.7947	Negative
AS3	Álava	Hunting state	BR2	9	9_1	Unknown	Red deer	Cervus elaphus	-2.4627	42.7947	Dubious	S242	ST24a	3774	0.0946	global-5
AS4	Álava	Hunting state	BR2	9	9_1	Unknown	Roe deer	Capreolus capreolus	-2.4627	42.7947	Negative
AS5	Álava	Hunting state	BR2	9	9_1	Unknown	Roe deer	Capreolus capreolus	-2.4627	42.7947	Negative
A42/14	Álava	Hunting state	BR2	9	9_1	Unknown	Red deer	Cervus elaphus	-2.4627	42.7947	Negative
AL1	Álava	Hunting state	BR2	9	9_1	2018	Red deer	Cervus elaphus	-2.4627	42.7947	Negative
AL12	Álava	Hunting state	BR2	9	9_1	2019	Red deer	Cervus elaphus	-2.4627	42.7947	Negative
AL13	Álava	Hunting state	BR2	9	9_1	Unknown	Red deer	Cervus elaphus	-2.4627	42.7947	Negative
AL5	Álava	Hunting state	BR2	9	9_1	2019	Red deer	Cervus elaphus	-2.4627	42.7947	Negative
AL6	Álava	Hunting state	BR2	9	9_1	2019	Red deer	Cervus elaphus	-2.4627	42.7947	Negative
AL7	Álava	Hunting state	BR2	9	9_1	2019	Red deer	Cervus elaphus	-2.4627	42.7947	Negative
AL8	Álava	Hunting state	BR2	9	9_1	2019	Red deer	Cervus elaphus	-2.4627	42.7947	Negative
AL9	Álava	Hunting state	BR2	9	9_1	2019	Red deer	Cervus elaphus	-2.4627	42.7947	Negative
1	Asturias	Game Reserve	BR1	6	6_1	Unknown	Southern chamois	Rupicapra pyrenaica pyrenaica	-5.60985	43.1106	Dubious	S243	ST14	23570	0.3918	global-17
													ST44	23388	0.3888	global-32
													ST21	4105	0.0682	global-18
													ST24c	2375	0.0395	global-26
													ST24a	2336	0.0388	global-5
													ST23	2014	0.0335	global-33
													ST5	722	0.012	global-47
2	Asturias	Game Reserve	BR1	4	4_1	2021	Southern chamois	Rupicapra pyrenaica pyrenaica	-6.22755	43.1081	Negative
3	Asturias	Game Reserve	BR1	4	4_1	2021	Southern chamois	Rupicapra pyrenaica pyrenaica	-6.22755	43.1081	Negative
4	Asturias	Game Reserve	BR1	4	4_1	2021	Southern chamois	Rupicapra pyrenaica pyrenaica	-6.22755	43.1081	Negative
5	Asturias	Game Reserve	BR1	4	4_1	2021	Southern chamois	Rupicapra pyrenaica pyrenaica	-6.22755	43.1081	Negative
6	Asturias	Game Reserve	BR1	4	4_1	2021	Southern chamois	Rupicapra pyrenaica pyrenaica	-6.22755	43.1081	Negative
7	Asturias	Game Reserve	BR1	4	4_1	2021	Southern chamois	Rupicapra pyrenaica pyrenaica	-6.22755	43.1081	Negative
8	Asturias	Game Reserve	BR1	4	4_1	2021	Southern chamois	Rupicapra pyrenaica pyrenaica	-6.22755	43.1081	Negative
9	Asturias	Game Reserve	BR1	4	4_1	2021	Southern chamois	Rupicapra pyrenaica pyrenaica	-6.22755	43.1081	Negative
10	Asturias	Game Reserve	BR1	4	4_1	2021	Southern chamois	Rupicapra pyrenaica pyrenaica	-6.22755	43.1081	Negative
11	Asturias	Game Reserve	BR1	4	4_1	Unknown	Southern chamois	Rupicapra pyrenaica pyrenaica	-6.22755	43.1081	Negative
12	Asturias	Game Reserve	BR1	5	5_1	2021	Fallow deer	Dama dama	-5.2481	43.465	Negative
13	Asturias	Game Reserve	BR1	5	5_1	2021	Fallow deer	Dama dama	-5.2481	43.465	Negative
14	Asturias	Game Reserve	BR1	5	5_1	2021	Fallow deer	Dama dama	-5.2481	43.465	Negative
15	Asturias	Game Reserve	BR1	5	5_1	2021	Fallow deer	Dama dama	-5.2481	43.465	Negative
16	Asturias	Game Reserve	BR1	5	5_1	2021	Fallow deer	Dama dama	-5.2481	43.465	Negative
35	Asturias	Game Reserve	BR1	5	5_1	2021	Fallow deer	Dama dama	-5.2481	43.465	Negative
38	Asturias	Game Reserve	BR1	5	5_1	2021	Fallow deer	Dama dama	-5.2481	43.465	Positive	S252	ST25	39230	0.392	global-29
													ST10b	19026	0.1901	global-16
													ST14	12178	0.1217	global-17
													ST42b	6966	0.0696	global-37
													ST21	6771	0.0677	global-28
													ST24a	3196	0.0319	global-6
													ST5	144	0.0014	global-46
39	Asturias	Game Reserve	BR1	5	5_1	2021	Fallow deer	Dama dama	-5.2481	43.465	Positive	S253	ST43	17420	0.3362	global-35
													ST10a	13855	0.2674	global-10
													ST14	4046	0.0781	global-27
													ST30	3618	0.0698	global-43
													ST21	2684	0.0518	global-18
40	Asturias	Game Reserve	BR1	5	5_1	2021	Fallow deer	Dama dama	-5.2481	43.465	Dubious	S254	ST14	40821	0.5806	global-27
													ST42b	10608	0.1509	global-37
													ST10a	7342	0.1044	global-10
													ST24c	4802	0.0683	global-26
													ST24b	3556	0.0506	global-44
													ST44	576	0.0082	global-32
44	Asturias	Game Reserve	BR1	5	5_1	2021	Fallow deer	Dama dama	-5.2481	43.465	Negative
47	Asturias	Game Reserve	BR1	5	5_1	2021	Fallow deer	Dama dama	-5.2481	43.465	Dubious	S255	ST14	53566	0.6016	global-17
													ST26	14224	0.1597	global-38
													ST10a	12761	0.1433	global-39
36	Asturias	Game Reserve	BR1	4	4_1	2021	Red deer	Cervus elaphus	-6.22755	43.1081	Negative
37	Asturias	Game Reserve	BR1	6	6_2	2021	Red deer	Cervus elaphus	-5.32097	43.1646	Negative
43	Asturias	Game Reserve	BR1	6	6_2	Unknown	Red deer	Cervus elaphus	-5.32097	43.1646	Negative
48	Asturias	Game Reserve	BR1	4	4_1	2021	Red deer	Cervus elaphus	-6.22755	43.1081	Negative
49	Asturias	Game Reserve	BR1	4	4_1	2021	Red deer	Cervus elaphus	-6.22755	43.1081	Dubious	S249	ST10b	43585	0.4728	global-22
													ST24b	26821	0.291	global-4
													ST24c	16754	0.1818	global-26
													ST23	3618	0.0393	global-33
50	Asturias	Game Reserve	BR1	5	5_1	2021	Red deer	Cervus elaphus	-5.2481	43.465	Negative
51	Asturias	Game Reserve	BR1	4	4_1	2021	Red deer	Cervus elaphus	-6.22755	43.1081	Dubious	S250	ST10a	23713	0.325	global-10
													ST23	18009	0.2468	global-33
													ST24c	17340	0.2377	global-30
													ST24b	6835	0.0937	global-2
													ST44	3013	0.0413	global-32
													ST21	2474	0.0339	global-28
52	Asturias	Game Reserve	BR1	4	4_1	2021	Red deer	Cervus elaphus	-6.22755	43.1081	Negative
53	Asturias	Game Reserve	BR1	4	4_1	2021	Red deer	Cervus elaphus	-6.22755	43.1081	Positive	S251	ST24b	72113	0.6728	global-4
													ST10*	12261	0.1144	global-20
													ST24c	10622	0.0991	global-26
													ST10b	4611	0.043	global-22
													ST21	4567	0.0426	global-28
													ST23	2292	0.0214	global-33
													ST24a	586	0.0055	global-5
77	Badajoz	Hunting state	BR3	40	40_1	2018	Red deer	Cervus elaphus	-5.77887	38.5346	Negative
50	Cáceres	Hunting state	BR3	41	41_2	2018	Red deer	Cervus elaphus	-6.72227	39.4211	Negative
49	Cáceres	Hunting state	BR3	42	42_2	2018	Red deer	Cervus elaphus	-6.72227	39.4211	Negative
LL-C1	Badajoz	Hunting state	BR3	47	47_1	2020	Red deer	Cervus elaphus	-6.242	38.1107	Negative
LL-C2	Badajoz	Hunting state	BR3	47	47_1	2020	Red deer	Cervus elaphus	-6.242	38.1107	Negative
LL-C3	Badajoz	Hunting state	BR3	47	47_1	2020	Red deer	Cervus elaphus	-6.242	38.1107	Negative
LL-C4	Badajoz	Hunting state	BR3	47	47_1	2020	Red deer	Cervus elaphus	-6.242	38.1107	Negative
LL-C5	Badajoz	Hunting state	BR3	47	47_1	2020	Red deer	Cervus elaphus	-6.242	38.1107	Negative
LL-C6	Badajoz	Hunting state	BR3	47	47_1	2020	Red deer	Cervus elaphus	-6.242	38.1107	Negative
95	Cáceres	Hunting state	BR3	41	41_1	2018	Red deer	Cervus elaphus	-7.22689	39.607	Negative
96	Cáceres	Hunting state	BR3	41	41_1	2018	Red deer	Cervus elaphus	-7.22689	39.607	Negative
97	Cáceres	Hunting state	BR3	41	41_1	2018	Red deer	Cervus elaphus	-7.22689	39.607	Negative
98	Cáceres	Hunting state	BR3	41	41_1	2018	Red deer	Cervus elaphus	-7.22689	39.607	Negative
99	Cáceres	Hunting state	BR3	41	41_1	2018	Red deer	Cervus elaphus	-7.22689	39.607	Negative
100	Cáceres	Hunting state	BR3	41	41_1	2018	Red deer	Cervus elaphus	-7.22689	39.607	Negative
101	Cáceres	Hunting state	BR3	41	41_1	2018	Red deer	Cervus elaphus	-7.22689	39.607	Negative
102	Cáceres	Hunting state	BR3	41	41_1	2018	Red deer	Cervus elaphus	-7.22689	39.607	Negative
103	Cáceres	Hunting state	BR3	41	41_1	2018	Red deer	Cervus elaphus	-7.22689	39.607	Negative
104	Cáceres	Hunting state	BR3	41	41_1	2018	Red deer	Cervus elaphus	-7.22689	39.607	Negative
SDE-C1	Cáceres	Hunting state	BR3	41	41_1	2019	Red deer	Cervus elaphus	-7.28411	39.653	Negative
SDE-C2	Cáceres	Hunting state	BR3	41	41_1	2019	Red deer	Cervus elaphus	-7.28411	39.653	Negative
SDE-C3	Cáceres	Hunting state	BR3	41	41_1	2019	Red deer	Cervus elaphus	-7.28411	39.653	Negative
SDE-C4	Cáceres	Hunting state	BR3	41	41_1	2019	Red deer	Cervus elaphus	-7.28411	39.653	Negative
SDE-C5	Cáceres	Hunting state	BR3	41	41_1	2019	Red deer	Cervus elaphus	-7.28411	39.653	Negative
SDE-C6	Cáceres	Hunting state	BR3	41	41_1	2019	Red deer	Cervus elaphus	-7.28411	39.653	Positive	921	ST24a	98719	0.9969	global-6
													ST10b	307	0.0031	global-22
SDE-C7	Cáceres	Hunting state	BR3	41	41_1	2019	Red deer	Cervus elaphus	-7.28411	39.653	Negative
SDE-C8	Cáceres	Hunting state	BR3	41	41_1	2019	Red deer	Cervus elaphus	-7.28411	39.653	Negative
19	Cáceres	Hunting state	BR3	41	41_2	2018	Red deer	Cervus elaphus	-7.26887	39.4082	Positive	922	ST24a	51969	0.7135	global-6
													ST24b	20865	0.2865	global-4
20	Cáceres	Hunting state	BR3	41	41_2	2018	Red deer	Cervus elaphus	-7.26887	39.4082	Positive	923	ST24b	100687	0.8788	global-4
													ST24a	8082	0.0705	global-6
21	Cáceres	Hunting state	BR3	41	41_2	2018	Red deer	Cervus elaphus	-7.26887	39.4082	Negative
22	Cáceres	Hunting state	BR3	41	41_2	2018	Red deer	Cervus elaphus	-7.26887	39.4082	Positive	924	ST24b	92691	0.8176	global-4
													ST24a	20196	0.1781	global-12
23	Cáceres	Hunting state	BR3	41	41_2	2018	Red deer	Cervus elaphus	-7.26887	39.4082	Negative
24	Cáceres	Hunting state	BR3	41	41_2	2018	Red deer	Cervus elaphus	-7.26887	39.4082	Negative
25	Cáceres	Hunting state	BR3	41	41_2	2018	Red deer	Cervus elaphus	-7.26887	39.4082	Negative
62	Cáceres	Hunting state	BR3	41	41_2	2018	Red deer	Cervus elaphus	-7.26887	39.4082	Negative
63	Cáceres	Hunting state	BR3	41	41_2	2018	Red deer	Cervus elaphus	-7.26887	39.4082	Negative
64	Cáceres	Hunting state	BR3	41	41_2	2018	Red deer	Cervus elaphus	-7.26887	39.4082	Negative
65	Cáceres	Hunting state	BR3	41	41_2	2018	Red deer	Cervus elaphus	-7.26887	39.4082	Negative
66	Cáceres	Hunting state	BR3	41	41_2	2018	Mouflon	Ovis gmelini	-7.26887	39.4082	Negative
67	Cáceres	Hunting state	BR3	41	41_2	2018	Mouflon	Ovis gmelini	-7.26887	39.4082	Negative
68	Cáceres	Hunting state	BR3	41	41_2	2018	Mouflon	Ovis gmelini	-7.26887	39.4082	Negative
TE-C1	Cáceres	Hunting state	BR3	41	41_2	2020	Red deer	Cervus elaphus	-7.12048	39.465	Negative
TE-C2	Cáceres	Hunting state	BR3	41	41_2	2020	Red deer	Cervus elaphus	-7.12048	39.465	Negative
TE-C3	Cáceres	Hunting state	BR3	41	41_2	2020	Red deer	Cervus elaphus	-7.12048	39.465	Negative
TE-C4	Cáceres	Hunting state	BR3	41	41_2	2020	Red deer	Cervus elaphus	-7.12048	39.465	Negative
TE-C5	Cáceres	Hunting state	BR3	41	41_2	2020	Red deer	Cervus elaphus	-7.12048	39.465	Negative
92	Cáceres	Hunting state	BR3	41	41_2	2018	Red deer	Cervus elaphus	-7.12048	39.465	Negative
93	Cáceres	Hunting state	BR3	41	41_2	2018	Red deer	Cervus elaphus	-7.12048	39.465	Negative
94	Cáceres	Hunting state	BR3	41	41_2	2018	Red deer	Cervus elaphus	-7.12048	39.465	Negative
CAS-C1	Cáceres	Hunting state	BR3	41	41_2	2019	Red deer	Cervus elaphus	-7.2226	39.4101	Negative
CAS-C2	Cáceres	Hunting state	BR3	41	41_2	2019	Red deer	Cervus elaphus	-7.2226	39.4101	Positive	925	ST24a	79888	0.9371	global-19
													ST24b	4462	0.0523	global-2
													ST43	898	0.0105	global-35
CAS-C3	Cáceres	Hunting state	BR3	41	41_2	2019	Red deer	Cervus elaphus	-7.2226	39.4101	Negative
CAS-C4	Cáceres	Hunting state	BR3	41	41_2	2019	Red deer	Cervus elaphus	-7.2226	39.4101	Negative
CAS-C5	Cáceres	Hunting state	BR3	41	41_2	2019	Red deer	Cervus elaphus	-7.2226	39.4101	Negative
CAS-C6	Cáceres	Hunting state	BR3	41	41_2	2019	Red deer	Cervus elaphus	-7.2226	39.4101	Negative
EPA-C1	Cáceres	Hunting state	BR3	41	41_3	2019	Red deer	Cervus elaphus	-6.99068	39.5441	Positive	926	ST24a	85089	1	global-8
EPA-C2	Cáceres	Hunting state	BR3	41	41_3	2019	Red deer	Cervus elaphus	-6.99068	39.5441	Negative
PA-C1	Cáceres	Hunting state	BR3	41	41_3	2019	Red deer	Cervus elaphus	-6.99068	39.5441	Negative
PA-C2	Cáceres	Hunting state	BR3	41	41_3	2019	Red deer	Cervus elaphus	-6.99068	39.5441	Negative
PA-C3	Cáceres	Hunting state	BR3	41	41_3	2019	Red deer	Cervus elaphus	-6.99068	39.5441	Negative
PA-C4	Cáceres	Hunting state	BR3	41	41_3	2019	Red deer	Cervus elaphus	-6.99068	39.5441	Negative
EPI-G1	Cáceres	Hunting state	BR3	41	41_3	2020	Fallow deer	Dama dama	-6.99068	39.5441	Negative
EPI-G2	Cáceres	Hunting state	BR3	41	41_3	2020	Fallow deer	Dama dama	-6.99068	39.5441	Negative
EPI-C1	Cáceres	Hunting state	BR3	41	41_3	2020	Red deer	Cervus elaphus	-6.99068	39.5441	Negative
EPI-C2	Cáceres	Hunting state	BR3	41	41_3	2020	Red deer	Cervus elaphus	-6.99068	39.5441	Negative
EPI-C3	Cáceres	Hunting state	BR3	41	41_3	2020	Red deer	Cervus elaphus	-6.99068	39.5441	Negative
EPI-C4	Cáceres	Hunting state	BR3	41	41_3	2020	Red deer	Cervus elaphus	-6.99068	39.5441	Negative
EPI-C5	Cáceres	Hunting state	BR3	41	41_3	2020	Red deer	Cervus elaphus	-6.99068	39.5441	Negative
EPI-M1	Cáceres	Hunting state	BR3	41	41_3	2020	Mouflon	Ovis gmelini	-6.99068	39.5441	Negative
EPI-M2	Cáceres	Hunting state	BR3	41	41_3	2020	Mouflon	Ovis gmelini	-6.99068	39.5441	Negative
EPI-M3	Cáceres	Hunting state	BR3	41	41_3	2020	Mouflon	Ovis gmelini	-6.99068	39.5441	Negative
ESC-C1	Cáceres	Hunting state	BR3	41	41_3	2019	Red deer	Cervus elaphus	-7.12785	39.6041	Negative
ESC-C2	Cáceres	Hunting state	BR3	41	41_3	2019	Red deer	Cervus elaphus	-7.12785	39.6041	Positive	927	ST13	87767	0.9987	global-1
ESC-C3	Cáceres	Hunting state	BR3	41	41_3	2019	Red deer	Cervus elaphus	-7.12785	39.6041	Negative
ESC-C4	Cáceres	Hunting state	BR3	41	41_3	2019	Red deer	Cervus elaphus	-7.12785	39.6041	Negative
MM-C1	Cáceres	Hunting state	BR3	41	41_4	2019	Red deer	Cervus elaphus	-7.08144	39.5358	Negative
MM-C2	Cáceres	Hunting state	BR3	41	41_4	2019	Red deer	Cervus elaphus	-7.08144	39.5358	Negative
MM-C3	Cáceres	Hunting state	BR3	41	41_4	2019	Red deer	Cervus elaphus	-7.08144	39.5358	Negative
MM-C4	Cáceres	Hunting state	BR3	41	41_4	2019	Red deer	Cervus elaphus	-7.08144	39.5358	Negative
RB-C1	Cáceres	Hunting state	BR3	44	44_1	2019	Red deer	Cervus elaphus	-6.38983	39.5358	Positive	928	ST24b	40555	0.4903	global-2
													ST10b	34144	0.4128	global-16
													ST24c	5714	0.0691	global-26
													ST24a	2188	0.0265	global-12
RB-C2	Cáceres	Hunting state	BR3	44	44_1	2019	Red deer	Cervus elaphus	-6.38983	39.5358	Positive	929	ST24a	71221	0.7245	global-5
													ST24b	24515	0.2494	global-34
SHA-C1	Cáceres	Hunting state	BR3	41	41_6	2019	Red deer	Cervus elaphus	-7.40719	39.6441	Negative
SHA-C2	Cáceres	Hunting state	BR3	41	41_6	2019	Red deer	Cervus elaphus	-7.40719	39.6441	Negative
SHA-C3	Cáceres	Hunting state	BR3	41	41_6	2019	Red deer	Cervus elaphus	-7.40719	39.6441	Negative
SHA-C4	Cáceres	Hunting state	BR3	41	41_6	2019	Red deer	Cervus elaphus	-7.40719	39.6441	Negative
SHA-C5	Cáceres	Hunting state	BR3	41	41_6	2019	Red deer	Cervus elaphus	-7.40719	39.6441	Negative
35	Cáceres	Hunting state	BR3	42	42_1	2018	Red deer	Cervus elaphus	-6.80798	39.6071	Negative
36	Cáceres	Hunting state	BR3	42	42_1	2018	Red deer	Cervus elaphus	-6.80798	39.6071	Negative
37	Cáceres	Hunting state	BR3	42	42_1	2018	Red deer	Cervus elaphus	-6.80798	39.6071	Negative
38	Cáceres	Hunting state	BR3	42	42_1	2018	Red deer	Cervus elaphus	-6.80798	39.6071	Negative
39	Cáceres	Hunting state	BR3	42	42_1	2018	Red deer	Cervus elaphus	-6.80798	39.6071	Negative
40	Cáceres	Hunting state	BR3	42	42_1	2018	Red deer	Cervus elaphus	-6.80798	39.6071	Negative
41	Cáceres	Hunting state	BR3	42	42_1	2018	Red deer	Cervus elaphus	-6.80798	39.6071	Negative
42	Cáceres	Hunting state	BR3	42	42_1	2018	Red deer	Cervus elaphus	-6.80798	39.6071	Negative
43	Cáceres	Hunting state	BR3	42	42_1	2018	Red deer	Cervus elaphus	-6.80798	39.6071	Negative
44	Cáceres	Hunting state	BR3	42	42_1	2018	Red deer	Cervus elaphus	-6.80798	39.6071	Negative
45	Cáceres	Hunting state	BR3	42	42_1	2018	Red deer	Cervus elaphus	-6.80798	39.6071	Negative
46	Cáceres	Hunting state	BR3	42	42_1	2018	Red deer	Cervus elaphus	-6.80798	39.6071	Negative
55	Cáceres	Hunting state	BR3	42	42_2	2018	Red deer	Cervus elaphus	-6.30044	39.8167	Dubious	930	negative PCR
56	Cáceres	Hunting state	BR3	42	42_2	2018	Red deer	Cervus elaphus	-6.30044	39.8167	Negative
57	Cáceres	Hunting state	BR3	42	42_2	2018	Red deer	Cervus elaphus	-6.30044	39.8167	Negative
58	Cáceres	Hunting state	BR3	42	42_2	2018	Red deer	Cervus elaphus	-6.30044	39.8167	Negative
47	Cáceres	Hunting state	BR3	42	42_2	2018	Fallow deer	Dama dama	-6.72227	39.4211	Negative
48	Cáceres	Hunting state	BR3	42	42_2	2018	Fallow deer	Dama dama	-6.72227	39.4211	Negative
RDC-C1	Cáceres	Hunting state	BR3	42	42_2	2020	Red deer	Cervus elaphus	-6.30044	39.8167	Negative
RDC-C2	Cáceres	Hunting state	BR3	42	42_2	2020	Red deer	Cervus elaphus	-6.30044	39.8167	Negative
RDC-C3	Cáceres	Hunting state	BR3	42	42_2	2020	Red deer	Cervus elaphus	-6.30044	39.8167	Negative
RDC-C4	Cáceres	Hunting state	BR3	42	42_2	2020	Red deer	Cervus elaphus	-6.30044	39.8167	Negative
RDC-C5	Cáceres	Hunting state	BR3	42	42_2	2020	Red deer	Cervus elaphus	-6.30044	39.8167	Negative
RDC-C6	Cáceres	Hunting state	BR3	42	42_2	2020	Red deer	Cervus elaphus	-6.30044	39.8167	Negative
RDC-G1	Cáceres	Hunting state	BR3	42	42_2	2020	Fallow deer	Dama dama	-6.30044	39.8167	Negative
RDC-G2	Cáceres	Hunting state	BR3	42	42_2	2020	Fallow deer	Dama dama	-6.30044	39.8167	Negative
RDC-G3	Cáceres	Hunting state	BR3	42	42_2	2020	Fallow deer	Dama dama	-6.30044	39.8167	Negative
HOC-C1	Cáceres	Hunting state	BR3	42	42_3	2019	Red deer	Cervus elaphus	-6.71545	39.5265	Negative
HOC-C2	Cáceres	Hunting state	BR3	42	42_3	2019	Red deer	Cervus elaphus	-6.71545	39.5265	Negative
HOC-C3	Cáceres	Hunting state	BR3	42	42_3	2019	Red deer	Cervus elaphus	-6.71545	39.5265	Negative
HOC-C4	Cáceres	Hunting state	BR3	42	42_3	2019	Red deer	Cervus elaphus	-6.71545	39.5265	Negative
HOC-C5	Cáceres	Hunting state	BR3	42	42_3	2019	Red deer	Cervus elaphus	-6.71545	39.5265	Negative
HOC-C6	Cáceres	Hunting state	BR3	42	42_3	2019	Red deer	Cervus elaphus	-6.71545	39.5265	Negative
HOC-C7	Cáceres	Hunting state	BR3	42	42_3	2019	Red deer	Cervus elaphus	-6.71545	39.5265	Negative
MC-C1	Cáceres	Hunting state	BR3	42	42_1	2019	Red deer	Cervus elaphus	-6.71545	39.5265	Negative
MC-C2	Cáceres	Hunting state	BR3	42	42_1	2019	Red deer	Cervus elaphus	-6.71545	39.5265	Positive	931	ST24a	24808	0.313	global-6
													ST44	14806	0.1868	global-36
													ST10b	13535	0.1708	global-14
													ST24c	13279	0.1676	global-30
													ST24b	6846	0.0864	global-4
													ST14	5387	0.068	global-42
													ST10*	475	0.006	global-20
MC-C3	Cáceres	Hunting state	BR3	42	42_1	2019	Red deer	Cervus elaphus	-6.71545	39.5265	Positive	932	ST24a	865	0.5268	global-12
													ST24b	470	0.2862	global-2
													ST44	165	0.1005	global-52
													ST10b	142	0.0865	global-13
MC-C4	Cáceres	Hunting state	BR3	42	42_1	2019	Red deer	Cervus elaphus	-6.71545	39.5265	Positive	933	ST24b	48293	0.4994	global-4
													ST24a	47196	0.4881	global-12
													ST10b	1207	0.0125	global-14
82	Cáceres	Hunting state	BR3	43	43_1	2018	Red deer	Cervus elaphus	-5.79826	39.7044	Negative
83	Cáceres	Hunting state	BR3	43	43_1	2018	Red deer	Cervus elaphus	-5.79826	39.7044	Negative
84	Cáceres	Hunting state	BR3	43	43_1	2018	Red deer	Cervus elaphus	-5.79826	39.7044	Negative
85	Cáceres	Hunting state	BR3	43	43_1	2018	Red deer	Cervus elaphus	-5.79826	39.7044	Dubious	934	negative PCR
86	Cáceres	Hunting state	BR3	43	43_1	2018	Red deer	Cervus elaphus	-5.79826	39.7044	Negative
CAA-C1	Cáceres	Hunting state	BR3	43	43_2	2020	Red deer	Cervus elaphus	-5.18417	39.3792	Positive	935	ST13	24183	0.4629	global-1
CAA-C2	Cáceres	Hunting state	BR3	43	43_2	2020	Red deer	Cervus elaphus	-5.18417	39.3792	Negative
CAA-C3	Cáceres	Hunting state	BR3	43	43_2	2020	Red deer	Cervus elaphus	-5.18417	39.3792	Negative
CAA-C4	Cáceres	Hunting state	BR3	43	43_2	2020	Red deer	Cervus elaphus	-5.18417	39.3792	Dubious	936	negative PCR
CAA-C5	Cáceres	Hunting state	BR3	43	43_2	2020	Red deer	Cervus elaphus	-5.18417	39.3792	Negative
CAA-C6	Cáceres	Hunting state	BR3	43	43_2	2020	Red deer	Cervus elaphus	-5.18417	39.3792	Positive	937	ST24a	9843	0.1559	global-5
													ST10b	4685	0.0742	global-15
CAA-M1	Cáceres	Hunting state	BR3	43	43_2	2020	Mouflon	Ovis gmelini	-5.18417	39.3792	Negative
CAA-M2	Cáceres	Hunting state	BR3	43	43_2	2020	Mouflon	Ovis gmelini	-5.18417	39.3792	Negative
CAA-M3	Cáceres	Hunting state	BR3	43	43_2	2020	Mouflon	Ovis gmelini	-5.18417	39.3792	Negative
PAB-C1	Cáceres	Hunting state	BR3	43	43_3	2019	Red deer	Cervus elaphus	-5.61727	39.3792	Negative
PAB-C2	Cáceres	Hunting state	BR3	43	43_3	2019	Red deer	Cervus elaphus	-5.61727	39.3792	Negative
FMA-C1	Cáceres	Hunting state	BR3	44	44_1	2020	Red deer	Cervus elaphus	-6.23119	39.1664	Positive	938	ST24a	57557	0.9777	global-8
FMA-C2	Cáceres	Hunting state	BR3	44	44_1	2020	Red deer	Cervus elaphus	-6.23119	39.1664	Negative
FMA-C3	Cáceres	Hunting state	BR3	44	44_1	2020	Red deer	Cervus elaphus	-6.23119	39.1664	Positive	939	ST24a	75345	0.9736	global-8
FMA-C4	Cáceres	Hunting state	BR3	44	44_1	2020	Red deer	Cervus elaphus	-6.23119	39.1664	Positive	940	ST24b	70221	0.8621	global-4
													ST24a	1217	0.0149	global-12
FMA-C5	Cáceres	Hunting state	BR3	44	44_1	2020	Red deer	Cervus elaphus	-6.23119	39.1664	Negative
FMA-C6	Cáceres	Hunting state	BR3	44	44_1	2020	Red deer	Cervus elaphus	-6.23119	39.1664	Negative
PER-C1	Cáceres	Hunting state	BR3	44	44_2	2019	Red deer	Cervus elaphus	-6.64047	39.1696	Positive	941	ST24a	72180	0.9574	global-6
													ST13	2785	0.0369	global-1
PER-C2	Cáceres	Hunting state	BR3	44	44_2	2019	Red deer	Cervus elaphus	-6.64047	39.1696	Positive	942	ST24a	57260	0.9179	global-5
													ST24b	5119	0.0821	global-4
PER-C3	Cáceres	Hunting state	BR3	44	44_2	2019	Red deer	Cervus elaphus	-6.64047	39.1696	Positive	943	ST13	73207	0.9854	global-1
PER-C4	Cáceres	Hunting state	BR3	44	44_2	2019	Red deer	Cervus elaphus	-6.64047	39.1696	Positive	944	ST24a	76860	0.9911	global-8
													ST24b	688	0.0089	global-4
ALLA-C1	Cáceres	Hunting state	BR3	45	45_1	2019	Red deer	Cervus elaphus	-6.30459	40.2769	Negative
ALLA-C2	Cáceres	Hunting state	BR3	45	45_1	2019	Red deer	Cervus elaphus	-6.30459	40.2769	Negative
C10	Cantabria	Hunting state	BR1	7	7_2	2021	Roe deer	Capreolus capreolus	-3.96699	43.3936	Negative
C11	Cantabria	Hunting state	BR1	7	7_2	2021	Roe deer	Capreolus capreolus	-3.96699	43.3936	Negative
C12	Cantabria	Hunting state	BR1	8	8_1	2021	Roe deer	Capreolus capreolus	-3.96699	43.3936	Negative
C13	Cantabria	Hunting state	BR1	7	7_1	2021	Roe deer	Capreolus capreolus	-3.70919	43.3015	Negative
C14	Cantabria	Hunting state	BR1	7	7_1	2021	Roe deer	Capreolus capreolus	-3.70919	43.3015	Dubious	S307	ST24b	42834	0.5822	global-2
													ST49 NOVEL	7545	0.1026	global-9
C15	Cantabria	Hunting state	BR1	7	7_1	2021	Roe deer	Capreolus capreolus	-3.70919	43.3015	Negative
C4	Cantabria	Hunting state	BR1	7	7_1	2021	Roe deer	Capreolus capreolus	-3.96699	43.3936	Negative
C5	Cantabria	Hunting state	BR1	7	7_1	2021	Roe deer	Capreolus capreolus	-3.96699	43.3936	Negative
C6	Cantabria	Hunting state	BR1	7	7_1	2021	Roe deer	Capreolus capreolus	-3.96699	43.3936	Negative
C7	Cantabria	Hunting state	BR1	8	8_1	2021	Roe deer	Capreolus capreolus	-3.95683	43.3383	Dubious	S308	ST49 NOVEL	80822	1	global-9
C8	Cantabria	Hunting state	BR1	8	8_1	2021	Roe deer	Capreolus capreolus	-3.95683	43.3383	Negative
C9	Cantabria	Hunting state	BR1	7	7_2	2021	Roe deer	Capreolus capreolus	-3.95683	43.3383	Negative
C10CR	Ciudad Real	Hunting state	BR3	29	29_1	2020	Red deer	Cervus elaphus	-4.50512	39.0872	Negative
C11CR	Ciudad Real	Hunting state	BR3	29	29_1	2020	Red deer	Cervus elaphus	-4.50512	39.0872	Negative
C12CR	Ciudad Real	Hunting state	BR3	29	29_1	2020	Red deer	Cervus elaphus	-4.50512	39.0872	Negative
C1CR	Ciudad Real	Hunting state	BR3	29	29_1	2020	Red deer	Cervus elaphus	-4.50512	39.0872	Positive	945	ST13	12709	0.1698	global-1
C2CR	Ciudad Real	Hunting state	BR3	29	29_1	2020	Red deer	Cervus elaphus	-4.50512	39.0872	Negative
C3CR	Ciudad Real	Hunting state	BR3	29	29_1	2020	Red deer	Cervus elaphus	-4.50512	39.0872	Negative
C4CR	Ciudad Real	Hunting state	BR3	29	29_1	2020	Red deer	Cervus elaphus	-4.50512	39.0872	Negative
C5CR	Ciudad Real	Hunting state	BR3	29	29_1	2020	Red deer	Cervus elaphus	-4.50512	39.0872	Negative
C6CR	Ciudad Real	Hunting state	BR3	29	29_1	2020	Red deer	Cervus elaphus	-4.50512	39.0872	Positive	946	ST24b	59477	0.6975	global-2
													ST5	509	0.006	global-49
C7CR	Ciudad Real	Hunting state	BR3	29	29_1	2020	Red deer	Cervus elaphus	-4.50512	39.0872	Negative
C8CR	Ciudad Real	Hunting state	BR3	29	29_1	2020	Red deer	Cervus elaphus	-4.50512	39.0872	Negative
C9CR	Ciudad Real	Hunting state	BR3	29	29_1	2020	Red deer	Cervus elaphus	-4.50512	39.0872	Negative
CR_C1	Ciudad Real	Hunting state	BR3	29	29_1	2019	Red deer	Cervus elaphus	-4.50512	39.0872	Positive	947	ST13	100531	0.976	global-1
CR_C2	Ciudad Real	Hunting state	BR3	29	29_1	2019	Red deer	Cervus elaphus	-4.50512	39.0872	Dubious	948	negative PCR
CR_C3	Ciudad Real	Hunting state	BR3	29	29_1	2019	Red deer	Cervus elaphus	-4.50512	39.0872	Positive	949	ST13	62019	1	global-1
CR_C4	Ciudad Real	Hunting state	BR3	29	29_1	2019	Red deer	Cervus elaphus	-4.50512	39.0872	Negative
CR_C5	Ciudad Real	Hunting state	BR3	29	29_1	2019	Red deer	Cervus elaphus	-4.50512	39.0872	Negative
8	Córdoba	Hunting state	BR3	36	36_1	2018	Red deer	Cervus elaphus	-4.96703	38.5298	Negative
9	Córdoba	Hunting state	BR3	36	36_1	2018	Red deer	Cervus elaphus	-4.96703	38.5298	Negative
10	Córdoba	Hunting state	BR3	36	36_1	2018	Red deer	Cervus elaphus	-4.96703	38.5298	Negative
11	Córdoba	Hunting state	BR3	36	36_1	2018	Red deer	Cervus elaphus	-4.96703	38.5298	Negative
12	Córdoba	Hunting state	BR3	36	36_1	2018	Red deer	Cervus elaphus	-4.96703	38.5298	Negative
13	Córdoba	Hunting state	BR3	36	36_1	2018	Red deer	Cervus elaphus	-4.96703	38.5298	Negative
RP-100519-1	Gerona	Game Reserve	BR5	27	27_1	2019	Southern chamois	Rupicapra pyrenaica pyrenaica	2.19529	42.3692	Negative
RP-100519-2	Gerona	Game Reserve	BR5	27	27_1	2019	Southern chamois	Rupicapra pyrenaica pyrenaica	2.19529	42.3692	Negative
RP-100519-3	Gerona	Game Reserve	BR5	27	27_1	2019	Southern chamois	Rupicapra pyrenaica pyrenaica	2.19529	42.3692	Negative
RP-100519-4	Gerona	Game Reserve	BR5	27	27_1	2019	Southern chamois	Rupicapra pyrenaica pyrenaica	2.19529	42.3692	Negative
RP-100519-5	Gerona	Game Reserve	BR5	27	27_1	2019	Southern chamois	Rupicapra pyrenaica pyrenaica	2.19529	42.3692	Negative
RP19021	Gerona	Game Reserve	BR5	27	27_1	2019	Southern chamois	Rupicapra pyrenaica pyrenaica	2.19529	42.3692	Negative
RP19022	Gerona	Game Reserve	BR5	27	27_1	2019	Southern chamois	Rupicapra pyrenaica pyrenaica	2.19529	42.3692	Negative
RP19026	Gerona	Game Reserve	BR5	27	27_1	2019	Southern chamois	Rupicapra pyrenaica pyrenaica	2.19529	42.3692	Negative
RP19030	Gerona	Game Reserve	BR5	27	27_1	2019	Southern chamois	Rupicapra pyrenaica pyrenaica	2.19529	42.3692	Negative
RP19040	Gerona	Game Reserve	BR5	27	27_1	2019	Southern chamois	Rupicapra pyrenaica pyrenaica	2.19529	42.3692	Negative
RP-20JN-1	Gerona	Game Reserve	BR5	27	27_1	2020	Southern chamois	Rupicapra pyrenaica pyrenaica	2.19529	42.3692	Negative
RP-20JN-2	Gerona	Game Reserve	BR5	27	27_1	2020	Southern chamois	Rupicapra pyrenaica pyrenaica	2.19529	42.3692	Negative
RP-20JN-3	Gerona	Game Reserve	BR5	27	27_1	2020	Southern chamois	Rupicapra pyrenaica pyrenaica	2.19529	42.3692	Negative
RP-20MY-1	Gerona	Game Reserve	BR5	27	27_1	2020	Southern chamois	Rupicapra pyrenaica pyrenaica	2.19529	42.3692	Negative
RP-20MY-2	Gerona	Game Reserve	BR5	27	27_1	2020	Southern chamois	Rupicapra pyrenaica pyrenaica	2.19529	42.3692	Negative
RP-20MY-3	Gerona	Game Reserve	BR5	27	27_1	2020	Southern chamois	Rupicapra pyrenaica pyrenaica	2.19529	42.3692	Negative
RP-20MY-4	Gerona	Game Reserve	BR5	27	27_1	2020	Southern chamois	Rupicapra pyrenaica pyrenaica	2.19529	42.3692	Negative
RP-20MY-5	Gerona	Game Reserve	BR5	27	27_1	2020	Southern chamois	Rupicapra pyrenaica pyrenaica	2.19529	42.3692	Negative
RP-20MY-6	Gerona	Game Reserve	BR5	27	27_1	2020	Southern chamois	Rupicapra pyrenaica pyrenaica	2.19529	42.3692	Negative
RP-300120-1	Gerona	Game Reserve	BR5	27	27_1	2020	Southern chamois	Rupicapra pyrenaica pyrenaica	2.19529	42.3692	Negative
RP-300120-2	Gerona	Game Reserve	BR5	27	27_1	2020	Southern chamois	Rupicapra pyrenaica pyrenaica	2.19529	42.3692	Negative
RP-300120-3	Gerona	Game Reserve	BR5	27	27_1	2020	Southern chamois	Rupicapra pyrenaica pyrenaica	2.19529	42.3692	Negative
RP-300120-4	Gerona	Game Reserve	BR5	27	27_1	2020	Southern chamois	Rupicapra pyrenaica pyrenaica	2.19529	42.3692	Negative
RP-300120-5	Gerona	Game Reserve	BR5	27	27_1	2020	Southern chamois	Rupicapra pyrenaica pyrenaica	2.19529	42.3692	Negative
RP-300120-6	Gerona	Game Reserve	BR5	27	27_1	2020	Southern chamois	Rupicapra pyrenaica pyrenaica	2.19529	42.3692	Negative
G1	Huelva	Natural protected area	BR5	36	36_1	2018	Fallow deer	Dama dama	-6.41192	37.1781	Negative
G1	Huelva	Natural protected area	BR5	37	37_1	2018	Fallow deer	Dama dama	-6.47783	37.044	Negative
G1	Huelva	Natural protected area	BR5	38	38_1	2018	Fallow deer	Dama dama	-6.44007	36.9584	Negative
G1	Huelva	Natural protected area	BR5	39	39_1	2018	Fallow deer	Dama dama	-6.38239	36.8376	Negative
G10	Huelva	Natural protected area	BR5	36	36_1	2018	Fallow deer	Dama dama	-6.41192	37.1781	Negative
G10	Huelva	Natural protected area	BR5	37	37_1	2018	Fallow deer	Dama dama	-6.47783	37.044	Negative
G10	Huelva	Natural protected area	BR5	38	38_1	2018	Fallow deer	Dama dama	-6.44007	36.9584	Negative
G10	Huelva	Natural protected area	BR5	39	39_1	2018	Fallow deer	Dama dama	-6.38239	36.8376	Negative
G11	Huelva	Natural protected area	BR5	36	36_1	2018	Fallow deer	Dama dama	-6.41192	37.1781	Negative
G11	Huelva	Natural protected area	BR5	37	37_1	2018	Fallow deer	Dama dama	-6.47783	37.044	Negative
G11	Huelva	Natural protected area	BR5	38	38_1	2018	Fallow deer	Dama dama	-6.44007	36.9584	Negative
G11	Huelva	Natural protected area	BR5	39	39_1	2018	Fallow deer	Dama dama	-6.38239	36.8376	Negative
G12	Huelva	Natural protected area	BR5	36	36_1	2018	Fallow deer	Dama dama	-6.41192	37.1781	Negative
G12	Huelva	Natural protected area	BR5	37	37_1	2018	Fallow deer	Dama dama	-6.47783	37.044	Negative
G12	Huelva	Natural protected area	BR5	38	38_1	2018	Fallow deer	Dama dama	-6.44007	36.9584	Negative
G12	Huelva	Natural protected area	BR5	39	39_1	2018	Fallow deer	Dama dama	-6.38239	36.8376	Negative
G13	Huelva	Natural protected area	BR5	36	36_1	2018	Fallow deer	Dama dama	-6.41192	37.1781	Negative
G13	Huelva	Natural protected area	BR5	37	37_1	2018	Fallow deer	Dama dama	-6.47783	37.044	Negative
G13	Huelva	Natural protected area	BR5	38	38_1	2018	Fallow deer	Dama dama	-6.44007	36.9584	Negative
G13	Huelva	Natural protected area	BR5	39	39_1	2018	Fallow deer	Dama dama	-6.38239	36.8376	Negative
G14	Huelva	Natural protected area	BR5	36	36_1	2018	Fallow deer	Dama dama	-6.41192	37.1781	Negative
G14	Huelva	Natural protected area	BR5	37	37_1	2018	Fallow deer	Dama dama	-6.47783	37.044	Negative
G14	Huelva	Natural protected area	BR5	38	38_1	2018	Fallow deer	Dama dama	-6.44007	36.9584	Negative
G14	Huelva	Natural protected area	BR5	39	39_1	2018	Fallow deer	Dama dama	-6.38239	36.8376	Negative
G15	Huelva	Natural protected area	BR5	36	36_1	2018	Fallow deer	Dama dama	-6.41192	37.1781	Negative
G15	Huelva	Natural protected area	BR5	37	37_1	2018	Fallow deer	Dama dama	-6.47783	37.044	Negative
G15	Huelva	Natural protected area	BR5	39	39_1	2018	Fallow deer	Dama dama	-6.38239	36.8376	Negative
G16	Huelva	Natural protected area	BR5	36	36_1	2018	Fallow deer	Dama dama	-6.41192	37.1781	Negative
G16	Huelva	Natural protected area	BR5	37	37_1	2018	Fallow deer	Dama dama	-6.47783	37.044	Negative
G16	Huelva	Natural protected area	BR5	38	38_1	2018	Fallow deer	Dama dama	-6.44007	36.9584	Negative
G16	Huelva	Natural protected area	BR5	39	39_1	2018	Fallow deer	Dama dama	-6.38239	36.8376	Negative
G17	Huelva	Natural protected area	BR5	36	36_1	2018	Fallow deer	Dama dama	-6.41192	37.1781	Negative
G17	Huelva	Natural protected area	BR5	37	37_1	2018	Fallow deer	Dama dama	-6.47783	37.044	Negative
G17	Huelva	Natural protected area	BR5	38	38_1	2018	Fallow deer	Dama dama	-6.44007	36.9584	Negative
G17	Huelva	Natural protected area	BR5	39	39_1	2018	Fallow deer	Dama dama	-6.38239	36.8376	Negative
G18	Huelva	Natural protected area	BR5	36	36_1	2018	Fallow deer	Dama dama	-6.41192	37.1781	Negative
G18	Huelva	Natural protected area	BR5	37	37_1	2018	Fallow deer	Dama dama	-6.47783	37.044	Negative
G18	Huelva	Natural protected area	BR5	38	38_1	2018	Fallow deer	Dama dama	-6.44007	36.9584	Negative
C1	Huelva	Natural protected area	BR5	36	36_1	2018	Red deer	Cervus elaphus	-6.41192	37.1781	Negative
C1	Huelva	Natural protected area	BR5	37	37_1	2018	Red deer	Cervus elaphus	-6.43801	37.1124	Negative
C1	Huelva	Natural protected area	BR5	37	37_1	2018	Red deer	Cervus elaphus	-6.47783	37.044	Negative
C1	Huelva	Natural protected area	BR5	38	38_1	2018	Red deer	Cervus elaphus	-6.44007	36.9584	Negative
C1	Huelva	Natural protected area	BR5	39	39_1	2018	Red deer	Cervus elaphus	-6.38239	36.8376	Negative
C10	Huelva	Natural protected area	BR5	36	36_1	2018	Red deer	Cervus elaphus	-6.41192	37.1781	Negative
C10	Huelva	Natural protected area	BR5	37	37_1	2018	Red deer	Cervus elaphus	-6.47783	37.044	Negative
C10	Huelva	Natural protected area	BR5	38	38_1	2018	Red deer	Cervus elaphus	-6.44007	36.9584	Negative
C10	Huelva	Natural protected area	BR5	39	39_1	2018	Red deer	Cervus elaphus	-6.38239	36.8376	Negative
C11	Huelva	Natural protected area	BR5	36	36_1	2018	Red deer	Cervus elaphus	-6.41192	37.1781	Negative
C11	Huelva	Natural protected area	BR5	37	37_1	2018	Red deer	Cervus elaphus	-6.47783	37.044	Negative
C11	Huelva	Natural protected area	BR5	38	38_1	2018	Red deer	Cervus elaphus	-6.44007	36.9584	Negative
C11	Huelva	Natural protected area	BR5	39	39_1	2018	Red deer	Cervus elaphus	-6.38239	36.8376	Negative
C12	Huelva	Natural protected area	BR5	36	36_1	2018	Red deer	Cervus elaphus	-6.41192	37.1781	Negative
C12	Huelva	Natural protected area	BR5	37	37_1	2018	Red deer	Cervus elaphus	-6.47783	37.044	Negative
C12	Huelva	Natural protected area	BR5	38	38_1	2018	Red deer	Cervus elaphus	-6.44007	36.9584	Negative
C12	Huelva	Natural protected area	BR5	39	39_1	2018	Red deer	Cervus elaphus	-6.38239	36.8376	Negative
C13	Huelva	Natural protected area	BR5	36	36_1	2018	Red deer	Cervus elaphus	-6.41192	37.1781	Negative
C13	Huelva	Natural protected area	BR5	37	37_1	2018	Red deer	Cervus elaphus	-6.47783	37.044	Negative
C13	Huelva	Natural protected area	BR5	38	38_1	2018	Red deer	Cervus elaphus	-6.44007	36.9584	Negative
C13	Huelva	Natural protected area	BR5	39	39_1	2018	Red deer	Cervus elaphus	-6.38239	36.8376	Negative
C14	Huelva	Natural protected area	BR5	36	36_1	2018	Red deer	Cervus elaphus	-6.41192	37.1781	Negative
C14	Huelva	Natural protected area	BR5	37	37_1	2018	Red deer	Cervus elaphus	-6.47783	37.044	Negative
C14	Huelva	Natural protected area	BR5	38	38_1	2018	Red deer	Cervus elaphus	-6.44007	36.9584	Negative
C14	Huelva	Natural protected area	BR5	39	39_1	2018	Red deer	Cervus elaphus	-6.38239	36.8376	Negative
C15	Huelva	Natural protected area	BR5	36	36_1	2018	Red deer	Cervus elaphus	-6.41192	37.1781	Negative
C15	Huelva	Natural protected area	BR5	37	37_1	2018	Red deer	Cervus elaphus	-6.47783	37.044	Negative
C15	Huelva	Natural protected area	BR5	38	38_1	2018	Red deer	Cervus elaphus	-6.44007	36.9584	Negative
C15	Huelva	Natural protected area	BR5	39	39_1	2018	Red deer	Cervus elaphus	-6.38239	36.8376	Negative
C16	Huelva	Natural protected area	BR5	36	36_1	2018	Red deer	Cervus elaphus	-6.41192	37.1781	Negative
G18	Huelva	Natural protected area	BR5	39	39_1	2018	Fallow deer	Dama dama	-6.38239	36.8376	Negative
G19	Huelva	Natural protected area	BR5	36	36_1	2018	Fallow deer	Dama dama	-6.41192	37.1781	Negative
G19	Huelva	Natural protected area	BR5	37	37_1	2018	Fallow deer	Dama dama	-6.47783	37.044	Negative
G19	Huelva	Natural protected area	BR5	38	38_1	2018	Fallow deer	Dama dama	-6.44007	36.9584	Negative
G19	Huelva	Natural protected area	BR5	39	39_1	2018	Fallow deer	Dama dama	-6.38239	36.8376	Negative
G2	Huelva	Natural protected area	BR5	36	36_1	2018	Fallow deer	Dama dama	-6.41192	37.1781	Negative
G2	Huelva	Natural protected area	BR5	37	37_1	2018	Fallow deer	Dama dama	-6.47783	37.044	Negative
G2	Huelva	Natural protected area	BR5	38	38_1	2018	Fallow deer	Dama dama	-6.44007	36.9584	Negative
G2	Huelva	Natural protected area	BR5	39	39_1	2018	Fallow deer	Dama dama	-6.38239	36.8376	Negative
G20	Huelva	Natural protected area	BR5	36	36_1	2018	Fallow deer	Dama dama	-6.41192	37.1781	Negative
G20	Huelva	Natural protected area	BR5	37	37_1	2018	Fallow deer	Dama dama	-6.47783	37.044	Negative
G20	Huelva	Natural protected area	BR5	38	38_1	2018	Fallow deer	Dama dama	-6.44007	36.9584	Negative
G20	Huelva	Natural protected area	BR5	39	39_1	2018	Fallow deer	Dama dama	-6.38239	36.8376	Negative
G3	Huelva	Natural protected area	BR5	36	36_1	2018	Fallow deer	Dama dama	-6.41192	37.1781	Negative
G3	Huelva	Natural protected area	BR5	37	37_1	2018	Fallow deer	Dama dama	-6.47783	37.044	Negative
G3	Huelva	Natural protected area	BR5	39	39_1	2018	Fallow deer	Dama dama	-6.38239	36.8376	Negative
G4	Huelva	Natural protected area	BR5	36	36_1	2018	Fallow deer	Dama dama	-6.41192	37.1781	Negative
G4	Huelva	Natural protected area	BR5	37	37_1	2018	Fallow deer	Dama dama	-6.47783	37.044	Negative
C16	Huelva	Natural protected area	BR5	37	37_1	2018	Red deer	Cervus elaphus	-6.47783	37.044	Negative
C16	Huelva	Natural protected area	BR5	38	38_1	2018	Red deer	Cervus elaphus	-6.44007	36.9584	Negative
C16	Huelva	Natural protected area	BR5	39	39_1	2018	Red deer	Cervus elaphus	-6.38239	36.8376	Negative
C17	Huelva	Natural protected area	BR5	36	36_1	2018	Red deer	Cervus elaphus	-6.41192	37.1781	Negative
C17	Huelva	Natural protected area	BR5	37	37_1	2018	Red deer	Cervus elaphus	-6.47783	37.044	Negative
C17	Huelva	Natural protected area	BR5	38	38_1	2018	Red deer	Cervus elaphus	-6.44007	36.9584	Negative
C17	Huelva	Natural protected area	BR5	39	39_1	2018	Red deer	Cervus elaphus	-6.38239	36.8376	Negative
C18	Huelva	Natural protected area	BR5	36	36_1	2018	Red deer	Cervus elaphus	-6.41192	37.1781	Negative
C18	Huelva	Natural protected area	BR5	37	37_1	2018	Red deer	Cervus elaphus	-6.47783	37.044	Negative
C18	Huelva	Natural protected area	BR5	38	38_1	2018	Red deer	Cervus elaphus	-6.44007	36.9584	Negative
C18	Huelva	Natural protected area	BR5	39	39_1	2018	Red deer	Cervus elaphus	-6.38239	36.8376	Negative
C19	Huelva	Natural protected area	BR5	36	36_1	2018	Red deer	Cervus elaphus	-6.41192	37.1781	Negative
C19	Huelva	Natural protected area	BR5	37	37_1	2018	Red deer	Cervus elaphus	-6.47783	37.044	Negative
C19	Huelva	Natural protected area	BR5	38	38_1	2018	Red deer	Cervus elaphus	-6.44007	36.9584	Negative
C19	Huelva	Natural protected area	BR5	39	39_1	2018	Red deer	Cervus elaphus	-6.38239	36.8376	Negative
C2	Huelva	Natural protected area	BR5	36	36_1	2018	Red deer	Cervus elaphus	-6.41192	37.1781	Negative
C2	Huelva	Natural protected area	BR5	37	37_1	2018	Red deer	Cervus elaphus	-6.43801	37.1124	Negative
C2	Huelva	Natural protected area	BR5	37	37_1	2018	Red deer	Cervus elaphus	-6.47783	37.044	Negative
G4	Huelva	Natural protected area	BR5	38	38_1	2018	Fallow deer	Dama dama	-6.44007	36.9584	Negative
G4	Huelva	Natural protected area	BR5	39	39_1	2018	Fallow deer	Dama dama	-6.38239	36.8376	Negative
G5	Huelva	Natural protected area	BR5	36	36_1	2018	Fallow deer	Dama dama	-6.41192	37.1781	Negative
G5	Huelva	Natural protected area	BR5	37	37_1	2018	Fallow deer	Dama dama	-6.47783	37.044	Negative
G5	Huelva	Natural protected area	BR5	38	38_1	2018	Fallow deer	Dama dama	-6.44007	36.9584	Negative
G5	Huelva	Natural protected area	BR5	39	39_1	2018	Fallow deer	Dama dama	-6.38239	36.8376	Negative
G6	Huelva	Natural protected area	BR5	36	36_1	2018	Fallow deer	Dama dama	-6.41192	37.1781	Negative
G6	Huelva	Natural protected area	BR5	37	37_1	2018	Fallow deer	Dama dama	-6.47783	37.044	Negative
G6	Huelva	Natural protected area	BR5	38	38_1	2018	Fallow deer	Dama dama	-6.44007	36.9584	Dubious	950	negative PCR
G6	Huelva	Natural protected area	BR5	39	39_1	2018	Fallow deer	Dama dama	-6.38239	36.8376	Negative
G7	Huelva	Natural protected area	BR5	36	36_1	2018	Fallow deer	Dama dama	-6.41192	37.1781	Negative
G7	Huelva	Natural protected area	BR5	37	37_1	2018	Fallow deer	Dama dama	-6.47783	37.044	Negative
G7	Huelva	Natural protected area	BR5	38	38_1	2018	Fallow deer	Dama dama	-6.44007	36.9584	Negative
G7	Huelva	Natural protected area	BR5	39	39_1	2018	Fallow deer	Dama dama	-6.38239	36.8376	Negative
G8	Huelva	Natural protected area	BR5	36	36_1	2018	Fallow deer	Dama dama	-6.41192	37.1781	Negative
G8	Huelva	Natural protected area	BR5	37	37_1	2018	Fallow deer	Dama dama	-6.47783	37.044	Negative
G8	Huelva	Natural protected area	BR5	38	38_1	2018	Fallow deer	Dama dama	-6.44007	36.9584	Negative
G8	Huelva	Natural protected area	BR5	39	39_1	2018	Fallow deer	Dama dama	-6.38239	36.8376	Negative
G9	Huelva	Natural protected area	BR5	36	36_1	2018	Fallow deer	Dama dama	-6.41192	37.1781	Negative
G9	Huelva	Natural protected area	BR5	37	37_1	2018	Fallow deer	Dama dama	-6.47783	37.044	Negative
C2	Huelva	Natural protected area	BR5	38	38_1	2018	Red deer	Cervus elaphus	-6.44007	36.9584	Negative
C2	Huelva	Natural protected area	BR5	39	39_1	2018	Red deer	Cervus elaphus	-6.38239	36.8376	Negative
C20	Huelva	Natural protected area	BR5	36	36_1	2018	Red deer	Cervus elaphus	-6.41192	37.1781	Negative
C20	Huelva	Natural protected area	BR5	37	37_1	2018	Red deer	Cervus elaphus	-6.47783	37.044	Negative
C20	Huelva	Natural protected area	BR5	38	38_1	2018	Red deer	Cervus elaphus	-6.44007	36.9584	Negative
C20	Huelva	Natural protected area	BR5	39	39_1	2018	Red deer	Cervus elaphus	-6.38239	36.8376	Negative
C3	Huelva	Natural protected area	BR5	36	36_1	2018	Red deer	Cervus elaphus	-6.41192	37.1781	Negative
C3	Huelva	Natural protected area	BR5	37	37_1	2018	Red deer	Cervus elaphus	-6.43801	37.1124	Negative
C3	Huelva	Natural protected area	BR5	37	37_1	2018	Red deer	Cervus elaphus	-6.47783	37.044	Negative
C3	Huelva	Natural protected area	BR5	38	38_1	2018	Red deer	Cervus elaphus	-6.44007	36.9584	Negative
C3	Huelva	Natural protected area	BR5	39	39_1	2018	Red deer	Cervus elaphus	-6.38239	36.8376	Negative
C4	Huelva	Natural protected area	BR5	36	36_1	2018	Red deer	Cervus elaphus	-6.41192	37.1781	Negative
C4	Huelva	Natural protected area	BR5	37	37_1	2018	Red deer	Cervus elaphus	-6.43801	37.1124	Negative
C4	Huelva	Natural protected area	BR5	37	37_1	2018	Red deer	Cervus elaphus	-6.47783	37.044	Negative
C4	Huelva	Natural protected area	BR5	38	38_1	2018	Red deer	Cervus elaphus	-6.44007	36.9584	Negative
C4	Huelva	Natural protected area	BR5	39	39_1	2018	Red deer	Cervus elaphus	-6.38239	36.8376	Negative
C5	Huelva	Natural protected area	BR5	36	36_1	2018	Red deer	Cervus elaphus	-6.41192	37.1781	Negative
C5	Huelva	Natural protected area	BR5	37	37_1	2018	Red deer	Cervus elaphus	-6.43801	37.1124	Negative
C5	Huelva	Natural protected area	BR5	37	37_1	2018	Red deer	Cervus elaphus	-6.47783	37.044	Negative
C5	Huelva	Natural protected area	BR5	38	38_1	2018	Red deer	Cervus elaphus	-6.44007	36.9584	Negative
C5	Huelva	Natural protected area	BR5	39	39_1	2018	Red deer	Cervus elaphus	-6.38239	36.8376	Negative
C6	Huelva	Natural protected area	BR5	36	36_1	2018	Red deer	Cervus elaphus	-6.41192	37.1781	Negative
C6	Huelva	Natural protected area	BR5	37	37_1	2018	Red deer	Cervus elaphus	-6.47783	37.044	Negative
C6	Huelva	Natural protected area	BR5	38	38_1	2018	Red deer	Cervus elaphus	-6.44007	36.9584	Negative
C6	Huelva	Natural protected area	BR5	39	39_1	2018	Red deer	Cervus elaphus	-6.38239	36.8376	Negative
C7	Huelva	Natural protected area	BR5	36	36_1	2018	Red deer	Cervus elaphus	-6.41192	37.1781	Negative
C7	Huelva	Natural protected area	BR5	37	37_1	2018	Red deer	Cervus elaphus	-6.47783	37.044	Negative
C7	Huelva	Natural protected area	BR5	38	38_1	2018	Red deer	Cervus elaphus	-6.44007	36.9584	Negative
C7	Huelva	Natural protected area	BR5	39	39_1	2018	Red deer	Cervus elaphus	-6.38239	36.8376	Negative
C8	Huelva	Natural protected area	BR5	36	36_1	2018	Red deer	Cervus elaphus	-6.41192	37.1781	Negative
C8	Huelva	Natural protected area	BR5	37	37_1	2018	Red deer	Cervus elaphus	-6.47783	37.044	Negative
C8	Huelva	Natural protected area	BR5	38	38_1	2018	Red deer	Cervus elaphus	-6.44007	36.9584	Negative
C8	Huelva	Natural protected area	BR5	39	39_1	2018	Red deer	Cervus elaphus	-6.38239	36.8376	Negative
C9	Huelva	Natural protected area	BR5	36	36_1	2018	Red deer	Cervus elaphus	-6.41192	37.1781	Negative
C9	Huelva	Natural protected area	BR5	37	37_1	2018	Red deer	Cervus elaphus	-6.47783	37.044	Negative
C9	Huelva	Natural protected area	BR5	38	38_1	2018	Red deer	Cervus elaphus	-6.44007	36.9584	Negative
C9	Huelva	Natural protected area	BR5	39	39_1	2018	Red deer	Cervus elaphus	-6.38239	36.8376	Negative
G9	Huelva	Natural protected area	BR5	38	38_1	2018	Fallow deer	Dama dama	-6.44007	36.9584	Negative
G9	Huelva	Natural protected area	BR5	39	39_1	2018	Fallow deer	Dama dama	-6.38239	36.8376	Negative
1468	Huesca	Hunting state	BR2	12	12_1	2020	Red deer	Cervus elaphus	0.16079	41.3858	Negative
1469	Huesca	Hunting state	BR2	12	12_1	2020	Red deer	Cervus elaphus	0.16079	41.3858	Negative
1470	Huesca	Hunting state	BR2	12	12_1	2020	Red deer	Cervus elaphus	0.16079	41.3858	Negative
1471	Huesca	Hunting state	BR2	12	12_1	2020	Red deer	Cervus elaphus	0.16079	41.3858	Negative
1472	Huesca	Hunting state	BR2	12	12_1	2020	Red deer	Cervus elaphus	0.16079	41.3858	Negative
1473	Huesca	Hunting state	BR2	12	12_1	2020	Red deer	Cervus elaphus	0.16079	41.3858	Negative
1474	Huesca	Hunting state	BR2	12	12_1	2020	Red deer	Cervus elaphus	0.16079	41.3858	Negative
1475	Huesca	Hunting state	BR2	12	12_1	2020	Red deer	Cervus elaphus	0.16079	41.3858	Negative
1476	Huesca	Hunting state	BR2	12	12_1	2020	Red deer	Cervus elaphus	0.16079	41.3858	Negative
1477	Huesca	Hunting state	BR2	12	12_1	2020	Red deer	Cervus elaphus	0.16079	41.3858	Negative
1478	Huesca	Hunting state	BR2	12	12_1	2020	Red deer	Cervus elaphus	0.16079	41.3858	Negative
1479	Huesca	Hunting state	BR2	12	12_1	2020	Red deer	Cervus elaphus	0.16079	41.3858	Negative
1480	Huesca	Hunting state	BR2	12	12_1	2020	Red deer	Cervus elaphus	0.16079	41.3858	Negative
1481	Huesca	Hunting state	BR2	12	12_1	2020	Red deer	Cervus elaphus	0.16079	41.3858	Negative
1482	Huesca	Hunting state	BR2	12	12_1	2020	Red deer	Cervus elaphus	0.16079	41.3858	Negative
1483	Huesca	Hunting state	BR2	12	12_1	2020	Red deer	Cervus elaphus	0.16079	41.3858	Negative
1484	Huesca	Hunting state	BR2	12	12_1	2020	Red deer	Cervus elaphus	0.16079	41.3858	Negative
1485	Huesca	Hunting state	BR2	12	12_1	2020	Red deer	Cervus elaphus	0.16079	41.3858	Negative
1486	Huesca	Hunting state	BR2	12	12_1	2020	Red deer	Cervus elaphus	0.16079	41.3858	Negative
1487	Huesca	Hunting state	BR2	12	12_1	2020	Red deer	Cervus elaphus	0.16079	41.3858	Negative
1488	Huesca	Hunting state	BR2	12	12_1	2020	Red deer	Cervus elaphus	0.16079	41.3858	Negative
1489	Huesca	Hunting state	BR2	12	12_1	2020	Red deer	Cervus elaphus	0.16079	41.3858	Negative
1490	Huesca	Hunting state	BR2	12	12_1	2020	Red deer	Cervus elaphus	0.16079	41.3858	Negative
1491	Huesca	Hunting state	BR2	12	12_1	2020	Red deer	Cervus elaphus	0.16079	41.3858	Negative
1492	Huesca	Hunting state	BR2	12	12_1	2020	Red deer	Cervus elaphus	0.16079	41.3858	Negative
1493	Huesca	Hunting state	BR2	12	12_1	2020	Red deer	Cervus elaphus	0.16079	41.3858	Negative
1494	Huesca	Hunting state	BR2	12	12_1	2020	Red deer	Cervus elaphus	0.16079	41.3858	Negative
1495	Huesca	Hunting state	BR2	12	12_1	2020	Red deer	Cervus elaphus	0.16079	41.3858	Negative
1496	Huesca	Hunting state	BR2	12	12_1	2020	Red deer	Cervus elaphus	0.16079	41.3858	Negative
1497	Huesca	Hunting state	BR2	12	12_1	2020	Red deer	Cervus elaphus	0.16079	41.3858	Negative
1498	Huesca	Hunting state	BR2	12	12_1	2020	Red deer	Cervus elaphus	0.16079	41.3858	Negative
1499	Huesca	Hunting state	BR2	12	12_1	2020	Red deer	Cervus elaphus	0.16079	41.3858	Negative
1500	Huesca	Hunting state	BR2	12	12_1	2020	Red deer	Cervus elaphus	0.16079	41.3858	Negative
1501	Huesca	Hunting state	BR2	12	12_1	2020	Red deer	Cervus elaphus	0.16079	41.3858	Negative
1502	Huesca	Hunting state	BR2	12	12_1	2020	Red deer	Cervus elaphus	0.16079	41.3858	Negative
1503	Huesca	Hunting state	BR2	12	12_1	2020	Red deer	Cervus elaphus	0.16079	41.3858	Negative
1504	Huesca	Hunting state	BR2	12	12_1	2020	Red deer	Cervus elaphus	0.16079	41.3858	Negative
74	Huesca	Hunting state	BR2	14	14_1	2021	Roe deer	Capreolus capreolus	0.566613	42.5025	Dubious		negative PCR
134	Huesca	Game Reserve	BR2	14	14_1	2019	Roe deer	Capreolus capreolus	0.566613	42.5025	Negative
135	Huesca	Hunting state	BR2	14	14_1	2019	Roe deer	Capreolus capreolus	0.566613	42.5025	Negative
401	Huesca	Hunting state	BR2	14	14_1	2012	Roe deer	Capreolus capreolus	0.566613	42.5025	Positive	S319	ST10b	83950	0.901	global-13
													ST24a	8563	0.0919	global-5
													ST2	657	0.0071	global-48
508	Huesca	Game Reserve	BR2	10	10_1	2021	Roe deer	Capreolus capreolus	0.566613	42.5025	Negative
526	Huesca	Hunting state	BR2	14	14_1	2018	Roe deer	Capreolus capreolus	0.069562	42.6247	Dubious		negative PCR
581	Huesca	Hunting state	BR2	10	10_1	2018	Roe deer	Capreolus capreolus	-0.607836	42.7036	Negative
75	Huesca	Game Reserve	BR2	14	14_1	2021	Southern chamois	Rupicapra pyrenaica pyrenaica	0.566613	42.5025	Dubious	S313	ST10b	11836	0.2165	global-13
													ST24b	9929	0.1816	global-4
98	Huesca	Hunting state	BR2	13	13_1	2014	Southern chamois	Rupicapra pyrenaica pyrenaica	0.069562	42.7036	Negative
100	Huesca	Hunting state	BR2	10	10_1	2014	Southern chamois	Rupicapra pyrenaica pyrenaica	0.566613	42.6247	Dubious		negative PCR
103	Huesca	Game Reserve	BR2	14	14_1	2012	Southern chamois	Rupicapra pyrenaica pyrenaica	0.069562	42.5025	Negative
115	Huesca	Hunting state	BR2	10	10_1	2014	Southern chamois	Rupicapra pyrenaica pyrenaica	0.566613	42.6247	Negative
224	Huesca	Hunting state	BR2	14	14_1	2018	Southern chamois	Rupicapra pyrenaica pyrenaica	0.069562	42.5025	Negative
330	Huesca	Hunting state	BR2	10	10_1	2012	Southern chamois	Rupicapra pyrenaica pyrenaica	0.069562	42.6247	Negative
505	Huesca	Hunting state	BR2	14	14_1	2020	Southern chamois	Rupicapra pyrenaica pyrenaica	0.566613	42.6247	Negative
509	Huesca	Hunting state	BR2	14	14_1	2021	Southern chamois	Rupicapra pyrenaica pyrenaica	0.069562	42.5025	Negative
532	Huesca	Hunting state	BR2	10	10_1	2015	Southern chamois	Rupicapra pyrenaica pyrenaica	0.069562	42.6247	Dubious	S318	ST14	55724	0.7988	global-23
598	Huesca	Hunting state	BR2	13	13_1	2015	Southern chamois	Rupicapra pyrenaica pyrenaica	0.566613	42.6247	Negative
734	Huesca	Hunting state	BR2	10	10_1	2020	Southern chamois	Rupicapra pyrenaica pyrenaica	0.069562	42.5025	Dubious		negative PCR
744	Huesca	Hunting state	BR2	14	14_1	2019	Southern chamois	Rupicapra pyrenaica pyrenaica	0.566613	42.6247	Dubious		negative PCR
762	Huesca	Game Reserve	BR2	10	10_1	2019	Southern chamois	Rupicapra pyrenaica pyrenaica	0.069562	42.5025	Negative
876	Huesca	Hunting state	BR2	13	13_1	2014	Southern chamois	Rupicapra pyrenaica pyrenaica	0.069562	42.6247	Negative
1150	Huesca	Hunting state	BR2	10	10_1	2020	Southern chamois	Rupicapra pyrenaica pyrenaica	0.566613	42.6247	Dubious		negative PCR
701	Huesca	Hunting state	BR2	10	10_1	2019	Roe deer	Capreolus capreolus	-0.607836	42.5025	Negative
766	Huesca	Hunting state	BR2	14	14_1	2019	Roe deer	Capreolus capreolus	0.566613	42.7036	Negative
1345	Huesca	Game Reserve	BR2	10	10_1	2018	Roe deer	Capreolus capreolus	0.566613	42.5025	Dubious		negative PCR
194	Huesca	Hunting state	BR2	13	13_1	2021	Iberian ibex	Capra pyrenaica	0.566613	42.5025	Negative
R-245-R	León	Game Reserve	BR2	25	25_1	2000	Southern chamois	Rupicapra pyrenaica pyrenaica	-5.00347	42.942	Negative
R-251-R	León	Game Reserve	BR2	25	25_1	2001	Southern chamois	Rupicapra pyrenaica pyrenaica	-5.00347	42.942	Negative
R-253-R	León	Game Reserve	BR2	25	25_1	2001	Southern chamois	Rupicapra pyrenaica pyrenaica	-5.00347	42.942	Negative
R-254-R	León	Game Reserve	BR2	25	25_1	2001	Southern chamois	Rupicapra pyrenaica pyrenaica	-5.00347	42.942	Negative
R-303-R	León	Game Reserve	BR2	25	25_1	1999	Southern chamois	Rupicapra pyrenaica pyrenaica	-5.00347	42.942	Negative
R-304-R	León	Game Reserve	BR2	25	25_1	1999	Southern chamois	Rupicapra pyrenaica pyrenaica	-5.00347	42.942	Negative
R-310-R	León	Game Reserve	BR2	25	25_1	2000	Southern chamois	Rupicapra pyrenaica pyrenaica	-5.00347	42.942	Negative
R-310-R	León	Game Reserve	BR2	25	25_1	2000	Southern chamois	Rupicapra pyrenaica pyrenaica	-5.00347	42.942	Negative
R-321-R	León	Game Reserve	BR2	25	25_1	2000	Southern chamois	Rupicapra pyrenaica pyrenaica	-5.00347	42.942	Negative
R-R-543	León	Game Reserve	BR2	25	25_1	Unknown	Southern chamois	Rupicapra pyrenaica pyrenaica	-5.00347	42.942	Negative
C-186-M	León	Game Reserve	BR2	24	24_1	2001	Roe deer	Capreolus capreolus	-5.0547	43.0052	Negative
C-188-M	León	Game Reserve	BR2	24	24_1	2001	Roe deer	Capreolus capreolus	-5.0547	43.0052	Negative
C-202-R	León	Game Reserve	BR2	25	25_1	1998	Roe deer	Capreolus capreolus	-5.00347	42.942	Negative
C-255-M	León	Game Reserve	BR2	24	24_1	2000	Roe deer	Capreolus capreolus	-5.0547	43.0052	Negative
C-260-M	León	Game Reserve	BR2	24	24_1	2000	Roe deer	Capreolus capreolus	-5.0547	43.0052	Negative
V-34-R	León	Game Reserve	BR2	25	25_1	Unknown	Red deer	Cervus elaphus	-5.00347	42.942	Dubious		negative PCR
V-36-R	León	Game Reserve	BR2	25	25_1	Unknown	Red deer	Cervus elaphus	-5.00347	42.942	Negative
V-60-M	León	Game Reserve	BR2	24	24_1	Unknown	Red deer	Cervus elaphus	-5.0547	43.0052	Negative
V-63-R	León	Game Reserve	BR2	25	25_1	Unknown	Red deer	Cervus elaphus	-5.00347	42.942	Dubious	S324	ST10*	60316	0.8367	global-20
													ST10b	10894	0.1511	global-22
V-66-R	León	Game Reserve	BR2	25	25_1	Unknown	Red deer	Cervus elaphus	-5.00347	42.942	Negative
115/V-9407	Lugo	Hunting state	BR1	2	2_1	2020	Roe deer	Capreolus capreolus	-7.4431	43.4919	Positive	S325	ST24a	95550	0.9883	global-12
116/V-9407	Lugo	Hunting state	BR1	3	3_1	2020	Roe deer	Capreolus capreolus	-7.68189	42.5196	Dubious		negative PCR
118/V-9439	Lugo	Hunting state	BR1	3	3_1	2021	Roe deer	Capreolus capreolus	-7.68189	42.5196	Dubious		negative PCR
119/V-9442	Lugo	Hunting state	BR1	2	2_1	2021	Roe deer	Capreolus capreolus	-7.40065	43.2056	Dubious	S349	ST13	104684	1	global-1
120/V-9454	Lugo	Hunting state	BR1	2	2_1	2021	Roe deer	Capreolus capreolus	-7.86662	43.279	Negative
121/V-9459	Lugo	Hunting state	BR1	2	2_1	2021	Roe deer	Capreolus capreolus	-6.89694	42.8291	Negative
123/V-9511	Lugo	Hunting state	BR1	2	2_1	2021	Roe deer	Capreolus capreolus	-7.86662	43.279	Negative
124/V-9530	Lugo	Hunting state	BR1	2	2_1	2021	Roe deer	Capreolus capreolus	-7.86662	43.279	Negative
C-131-A	Lugo	Game Reserve	BR1	1	1_1	Unknown	Roe deer	Capreolus capreolus	-6.89694	42.8291	Negative
C-132-A	Lugo	Game Reserve	BR1	1	1_1	Unknown	Roe deer	Capreolus capreolus	-6.89694	42.8291	Dubious		negative PCR
C-135-A	Lugo	Game Reserve	BR1	1	1_1	1998	Roe deer	Capreolus capreolus	-6.89694	42.8291	Negative
C-137-A	Lugo	Game Reserve	BR1	1	1_1	1998	Roe deer	Capreolus capreolus	-6.89694	42.8291	Negative
C-138-A	Lugo	Game Reserve	BR1	1	1_1	1998	Roe deer	Capreolus capreolus	-6.89694	42.8291	Dubious		negative PCR
C-139-A	Lugo	Game Reserve	BR1	1	1_1	1998	Roe deer	Capreolus capreolus	-6.89694	42.8291	Negative
C-140-A	Lugo	Game Reserve	BR1	1	1_1	1998	Roe deer	Capreolus capreolus	-6.89694	42.8291	Dubious		negative PCR
C-141-A	Lugo	Game Reserve	BR1	1	1_1	1998	Roe deer	Capreolus capreolus	-6.89694	42.8291	Dubious		negative PCR
C-142-A	Lugo	Game Reserve	BR1	1	1_1	1998	Roe deer	Capreolus capreolus	-6.89694	42.8291	Negative
C-143-A	Lugo	Game Reserve	BR1	1	1_1	1998	Roe deer	Capreolus capreolus	-6.89694	42.8291	Dubious		negative PCR
C-144-A	Lugo	Game Reserve	BR1	1	1_1	1998	Roe deer	Capreolus capreolus	-6.89694	42.8291	Dubious		negative PCR
C-187-A	Lugo	Game Reserve	BR1	1	1_1	2000	Roe deer	Capreolus capreolus	-6.89694	42.8291	Negative
C-188-A	Lugo	Game Reserve	BR1	1	1_1	2000	Roe deer	Capreolus capreolus	-6.89694	42.8291	Negative
C-189-A	Lugo	Game Reserve	BR1	1	1_1	2000	Roe deer	Capreolus capreolus	-6.89694	42.8291	Dubious	S342	ST13	80113	0.9966	global-1
C-190-A	Lugo	Game Reserve	BR1	1	1_1	2000	Roe deer	Capreolus capreolus	-6.89694	42.8291	Dubious		negative PCR
C-191-A	Lugo	Game Reserve	BR1	1	1_1	2000	Roe deer	Capreolus capreolus	-6.89694	42.8291	Dubious		negative PCR
C-192-A	Lugo	Game Reserve	BR1	1	1_1	2000	Roe deer	Capreolus capreolus	-6.89694	42.8291	Dubious	S326	ST13	52510	0.854	global-1
													ST10a	8238	0.134	global-10
C-193-A	Lugo	Game Reserve	BR1	1	1_1	2000	Roe deer	Capreolus capreolus	-6.89694	42.8291	Positive	S327	ST13	75477	0.9699	global-1
C-194-A	Lugo	Game Reserve	BR1	1	1_1	2000	Roe deer	Capreolus capreolus	-6.89694	42.8291	Dubious		negative PCR
C-197-A	Lugo	Game Reserve	BR1	1	1_1	2000	Roe deer	Capreolus capreolus	-6.89694	42.8291	Dubious		negative PCR
C-201-A	Lugo	Game Reserve	BR1	1	1_1	2000	Roe deer	Capreolus capreolus	-6.89694	42.8291	Dubious	S330	ST13	72045	0.9576	global-1
C-202-A	Lugo	Game Reserve	BR1	1	1_1	2000	Roe deer	Capreolus capreolus	-6.89694	42.8291	Dubious		negative PCR
C-203-A	Lugo	Game Reserve	BR1	1	1_1	2000	Roe deer	Capreolus capreolus	-6.89694	42.8291	Dubious		negative PCR
C-204-A	Lugo	Game Reserve	BR1	1	1_1	2000	Roe deer	Capreolus capreolus	-6.89694	42.8291	Dubious		negative PCR
C-205-A	Lugo	Game Reserve	BR1	1	1_1	2001	Roe deer	Capreolus capreolus	-6.89694	42.8291	Positive	S344	ST13	74434	0.991	global-1
C-206-A	Lugo	Game Reserve	BR1	1	1_1	2001	Roe deer	Capreolus capreolus	-6.89694	42.8291	Negative
C-207-A	Lugo	Game Reserve	BR1	1	1_1	2001	Roe deer	Capreolus capreolus	-6.89694	42.8291	Dubious		negative PCR
C-208-A	Lugo	Game Reserve	BR1	1	1_1	2001	Roe deer	Capreolus capreolus	-6.89694	42.8291	Dubious	S341	ST13	3525	0.0854	global-1
V-72-A	Lugo	Game Reserve	BR1	1	1_1	2001	Red deer	Cervus elaphus	-6.89694	42.8291	Positive	S345	ST24b	77000	0.9941	global-2
V-73-A	Lugo	Game Reserve	BR1	1	1_1	2001	Red deer	Cervus elaphus	-6.89694	42.8291	Dubious		negative PCR
V-74-A	Lugo	Game Reserve	BR1	1	1_1	2001	Red deer	Cervus elaphus	-6.89694	42.8291	Dubious		negative PCR
1	Murcia	Hunting state	BR5	32	32_1	2021	Red deer	Cervus elaphus	-1.7957	38.0585	Negative
8	Murcia	Hunting state	BR5	32	32_1	2021	Red deer	Cervus elaphus	-1.7957	38.0585	Negative
12	Murcia	Hunting state	BR5	32	32_1	2021	Red deer	Cervus elaphus	-1.7957	38.0585	Negative
37	Murcia	Hunting state	BR5	32	32_1	2021	Red deer	Cervus elaphus	-1.7957	38.0585	Dubious		negative PCR
41	Murcia	Hunting state	BR5	32	32_1	2021	Red deer	Cervus elaphus	-1.7957	38.0585	Dubious		negative PCR
44	Murcia	Hunting state	BR5	32	32_1	2021	Mouflon	Ovis gmelini	-1.7957	38.0585	Negative
3	Murcia	Hunting state	BR5	34	34_1	2021	Iberian ibex	Capra pyrenaica	-1.91458	38.1883	Negative
6	Murcia	Hunting state	BR5	34	34_1	2021	Iberian ibex	Capra pyrenaica	-1.91458	38.1883	Negative
7	Murcia	Hunting state	BR5	34	34_1	2021	Iberian ibex	Capra pyrenaica	-1.91458	38.1883	Negative
9	Murcia	Hunting state	BR5	34	34_1	2021	Iberian ibex	Capra pyrenaica	-1.91458	38.1883	Negative
2	Murcia	Game Reserve	BR5	35	35_1	2021	Barbary sheep	Ammotragus lervia	-1.75588	37.6659	Negative
4	Murcia	Game Reserve	BR5	35	35_1	2021	Barbary sheep	Ammotragus lervia	-1.75588	37.6659	Negative
5	Murcia	Game Reserve	BR5	35	35_1	Unknown	Barbary sheep	Ammotragus lervia	-1.75588	37.6659	Negative
11	Murcia	Game Reserve	BR5	35	35_1	2021	Barbary sheep	Ammotragus lervia	-1.75588	37.6659	Negative
14	Murcia	Hunting state	BR5	33	33_1	2021	Barbary sheep	Ammotragus lervia	-1.75588	37.6659	Negative
15	Murcia	Hunting state	BR5	33	33_1	2021	Barbary sheep	Ammotragus lervia	-1.75588	37.6659	Dubious	S357	ST24b	42668	0.7594	global-2
													ST2	1286	0.0229	global-41
18	Murcia	Game Reserve	BR5	35	35_1	2021	Barbary sheep	Ammotragus lervia	-1.75588	37.6659	Negative
10	Murcia	Hunting state	BR5	34	34_2	2021	Iberian ibex	Capra pyrenaica	-1.91458	38.1883	Negative
13	Murcia	Hunting state	BR5	34	34_2	2021	Iberian ibex	Capra pyrenaica	-1.91458	38.1883	Negative
16	Murcia	Hunting state	BR5	34	34_2	2021	Iberian ibex	Capra pyrenaica	-1.91458	38.1883	Negative
17	Murcia	Hunting state	BR5	32	32_1	2021	Iberian ibex	Capra pyrenaica	-1.7957	38.0585	Negative
19	Murcia	Hunting state	BR5	34	34_1	2021	Iberian ibex	Capra pyrenaica	-1.91458	38.1883	Dubious		negative PCR
20	Murcia	Hunting state	BR5	34	34_2	2021	Iberian ibex	Capra pyrenaica	-1.91458	38.1883	Dubious		negative PCR
23	Murcia	Hunting state	BR5	34	34_1	2021	Iberian ibex	Capra pyrenaica	-1.91458	38.1883	Negative
25	Murcia	Hunting state	BR5	34	34_2	2021	Iberian ibex	Capra pyrenaica	-1.91458	38.1883	Negative
26	Murcia	Hunting state	BR5	32	32_1	2021	Iberian ibex	Capra pyrenaica	-1.7957	38.0585	Dubious		negative PCR
27	Murcia	Hunting state	BR5	34	34_2	2021	Iberian ibex	Capra pyrenaica	-1.91458	38.1883	Dubious		negative PCR
30	Murcia	Hunting state	BR5	34	34_1	2021	Iberian ibex	Capra pyrenaica	-1.91458	38.1883	Negative
32	Murcia	Hunting state	BR5	32	32_1	2021	Iberian ibex	Capra pyrenaica	-1.7957	38.0585	Dubious		negative PCR
33	Murcia	Hunting state	BR5	34	34_1	2021	Iberian ibex	Capra pyrenaica	-1.91458	38.1883	Dubious		negative PCR
35	Murcia	Hunting state	BR5	34	34_2	2021	Iberian ibex	Capra pyrenaica	-1.91458	38.1883	Dubious		negative PCR
38	Murcia	Hunting state	BR5	34	34_2	2021	Iberian ibex	Capra pyrenaica	-1.91458	38.1883	Negative
21	Murcia	Game Reserve	BR5	35	35_1	2021	Barbary sheep	Ammotragus lervia	-1.75588	37.6659	Dubious	S366	ST24b	82296	0.9606	global-2
22	Murcia	Game Reserve	BR5	35	35_1	2021	Barbary sheep	Ammotragus lervia	-1.75588	37.6659	Negative
24	Murcia	Hunting state	BR5	35	35_1	2021	Barbary sheep	Ammotragus lervia	-1.75588	37.6659	Dubious		negative PCR
28	Murcia	Game Reserve	BR5	33	33_1	2021	Barbary sheep	Ammotragus lervia	-1.75588	37.6659	Negative
29	Murcia	Game Reserve	BR5	35	35_1	2021	Barbary sheep	Ammotragus lervia	-1.75588	37.6659	Dubious		negative PCR
31	Murcia	Hunting state	BR5	35	35_1	2021	Barbary sheep	Ammotragus lervia	-1.75588	37.6659	Dubious		negative PCR
34	Murcia	Hunting state	BR5	33	33_1	2021	Barbary sheep	Ammotragus lervia	-1.75588	38.0585	Dubious		negative PCR
36	Murcia	Game Reserve	BR5	32	32_1	2021	Barbary sheep	Ammotragus lervia	-1.75588	38.0585	Negative
39	Murcia	Hunting state	BR5	35	35_1	2021	Barbary sheep	Ammotragus lervia	-1.75588	37.6659	Negative
40	Murcia	Game Reserve	BR5	32	32_1	2021	Barbary sheep	Ammotragus lervia	-1.75588	38.0585	Negative
42	Murcia	Hunting state	BR5	35	35_1	2021	Barbary sheep	Ammotragus lervia	-1.75588	37.6659	Dubious		negative PCR
43	Murcia	Game Reserve	BR5	33	33_1	2021	Barbary sheep	Ammotragus lervia	-1.75588	37.6659	Dubious		negative PCR
45	Murcia	Game Reserve	BR5	35	35_1	2021	Barbary sheep	Ammotragus lervia	-1.75588	37.6659	Negative
CP18037	Tarragona	Game Reserve	BR5	28	28_1	2018	Iberian ibex	Capra pyrenaica	0.321312	40.8019	Negative
CP18045	Tarragona	Game Reserve	BR5	28	28_1	2018	Iberian ibex	Capra pyrenaica	0.321312	40.8019	Negative
CP18047	Tarragona	Game Reserve	BR5	28	28_1	2018	Iberian ibex	Capra pyrenaica	0.321312	40.8019	Negative
CP18051	Tarragona	Game Reserve	BR5	28	28_1	2018	Iberian ibex	Capra pyrenaica	0.321312	40.8019	Negative
CP18055	Tarragona	Game Reserve	BR5	28	28_1	2018	Iberian ibex	Capra pyrenaica	0.321312	40.8019	Negative
CP18062	Tarragona	Game Reserve	BR5	28	28_1	2018	Iberian ibex	Capra pyrenaica	0.321312	40.8019	Dubious		negative PCR
CP18063	Tarragona	Game Reserve	BR5	28	28_1	2018	Iberian ibex	Capra pyrenaica	0.321312	40.8019	Negative
CP18064	Tarragona	Game Reserve	BR5	28	28_1	2018	Iberian ibex	Capra pyrenaica	0.321312	40.8019	Dubious		negative PCR
CP18072	Tarragona	Game Reserve	BR5	28	28_1	2018	Iberian ibex	Capra pyrenaica	0.321312	40.8019	Dubious		negative PCR
CP18074	Tarragona	Game Reserve	BR5	28	28_1	2018	Iberian ibex	Capra pyrenaica	0.321312	40.8019	Dubious		negative PCR
CP18075	Tarragona	Game Reserve	BR5	28	28_1	2018	Iberian ibex	Capra pyrenaica	0.321312	40.8019	Dubious		negative PCR
CP18077	Tarragona	Game Reserve	BR5	28	28_1	2018	Iberian ibex	Capra pyrenaica	0.321312	40.8019	Negative
CP18079	Tarragona	Game Reserve	BR5	28	28_1	2018	Iberian ibex	Capra pyrenaica	0.321312	40.8019	Negative
CP18080	Tarragona	Game Reserve	BR5	28	28_1	2018	Iberian ibex	Capra pyrenaica	0.321312	40.8019	Negative
CP18081	Tarragona	Game Reserve	BR5	28	28_1	2018	Iberian ibex	Capra pyrenaica	0.321312	40.8019	Negative
CP18084	Tarragona	Game Reserve	BR5	28	28_1	2018	Iberian ibex	Capra pyrenaica	0.321312	40.8019	Negative
CP18085	Tarragona	Game Reserve	BR5	28	28_1	2018	Iberian ibex	Capra pyrenaica	0.321312	40.8019	Dubious		negative PCR
CP18086	Tarragona	Game Reserve	BR5	28	28_1	2018	Iberian ibex	Capra pyrenaica	0.321312	40.8019	Dubious		negative PCR
CP18089	Tarragona	Game Reserve	BR5	28	28_1	2018	Iberian ibex	Capra pyrenaica	0.321312	40.8019	Negative		negative PCR
CP19046	Tarragona	Game Reserve	BR5	28	28_1	2019	Iberian ibex	Capra pyrenaica	0.321312	40.8019	Dubious		negative PCR
CP19048	Tarragona	Game Reserve	BR5	28	28_1	2019	Iberian ibex	Capra pyrenaica	0.321312	40.8019	Negative
CP19049	Tarragona	Game Reserve	BR5	28	28_1	2019	Iberian ibex	Capra pyrenaica	0.321312	40.8019	Negative
CP19068	Tarragona	Game Reserve	BR5	28	28_1	2019	Iberian ibex	Capra pyrenaica	0.321312	40.8019	Dubious	S377	ST13	79589	0.9914	global-1
CP19072	Tarragona	Game Reserve	BR5	28	28_1	2019	Iberian ibex	Capra pyrenaica	0.321312	40.8019	Negative
CP19073	Tarragona	Game Reserve	BR5	28	28_1	2019	Iberian ibex	Capra pyrenaica	0.321312	40.8019	Negative
CP19074	Tarragona	Game Reserve	BR5	28	28_1	2019	Iberian ibex	Capra pyrenaica	0.321312	40.8019	Negative
CP19081	Tarragona	Game Reserve	BR5	28	28_1	2019	Iberian ibex	Capra pyrenaica	0.321312	40.8019	Negative
CP19084	Tarragona	Game Reserve	BR5	28	28_1	2019	Iberian ibex	Capra pyrenaica	0.321312	40.8019	Negative
CP19087	Tarragona	Game Reserve	BR5	28	28_1	2019	Iberian ibex	Capra pyrenaica	0.321312	40.8019	Dubious	S378	ST13	68926	0.8908	global-1
												S378	ST2	4617	0.0597	global-41
CP19093	Tarragona	Game Reserve	BR5	28	28_1	2019	Iberian ibex	Capra pyrenaica	0.321312	40.8019	Negative
CP19095	Tarragona	Game Reserve	BR5	28	28_1	2019	Iberian ibex	Capra pyrenaica	0.321312	40.8019	Dubious		negative PCR
CP19096	Tarragona	Game Reserve	BR5	28	28_1	2019	Iberian ibex	Capra pyrenaica	0.321312	40.8019	Negative
CP19098	Tarragona	Game Reserve	BR5	28	28_1	2019	Iberian ibex	Capra pyrenaica	0.321312	40.8019	Negative
CP19099	Tarragona	Game Reserve	BR5	28	28_1	2019	Iberian ibex	Capra pyrenaica	0.321312	40.8019	Negative
CP19100	Tarragona	Game Reserve	BR5	28	28_1	2019	Iberian ibex	Capra pyrenaica	0.321312	40.8019	Negative
CP19106	Tarragona	Game Reserve	BR5	28	28_1	2019	Iberian ibex	Capra pyrenaica	0.321312	40.8019	Negative
CP19108	Tarragona	Game Reserve	BR5	28	28_1	2019	Iberian ibex	Capra pyrenaica	0.321312	40.8019	Negative
CP19112	Tarragona	Game Reserve	BR5	28	28_1	2019	Iberian ibex	Capra pyrenaica	0.321312	40.8019	Negative
CP19119	Tarragona	Game Reserve	BR5	28	28_1	2019	Iberian ibex	Capra pyrenaica	0.321312	40.8019	Negative
CP19120	Tarragona	Game Reserve	BR5	28	28_1	2019	Iberian ibex	Capra pyrenaica	0.321312	40.8019	Negative
CP19124	Tarragona	Game Reserve	BR5	28	28_1	2019	Iberian ibex	Capra pyrenaica	0.321312	40.8019	Negative
CP19126	Tarragona	Game Reserve	BR5	28	28_1	2019	Iberian ibex	Capra pyrenaica	0.321312	40.8019	Negative
CP19130	Tarragona	Game Reserve	BR5	28	28_1	2019	Iberian ibex	Capra pyrenaica	0.321312	40.8019	Negative
CP19131	Tarragona	Game Reserve	BR5	28	28_1	2019	Iberian ibex	Capra pyrenaica	0.321312	40.8019	Negative
CP19134	Tarragona	Game Reserve	BR5	28	28_1	2019	Iberian ibex	Capra pyrenaica	0.321312	40.8019	Negative
CP19138	Tarragona	Game Reserve	BR5	28	28_1	2019	Iberian ibex	Capra pyrenaica	0.321312	40.8019	Negative
CP20007	Tarragona	Game Reserve	BR5	28	28_1	2020	Iberian ibex	Capra pyrenaica	0.321312	40.8019	Dubious		negative PCR
CP20009	Tarragona	Game Reserve	BR5	28	28_1	2020	Iberian ibex	Capra pyrenaica	0.321312	40.8019	Negative
CP20010	Tarragona	Game Reserve	BR5	28	28_1	2020	Iberian ibex	Capra pyrenaica	0.321312	40.8019	Dubious	951	ST24b	96490	0.9981	global-2
CP20013	Tarragona	Game Reserve	BR5	28	28_1	2020	Iberian ibex	Capra pyrenaica	0.321312	40.8019	Negative
336	Huesca	Game Reserve	BR4	18	18_1	2012	Roe deer	Capreolus capreolus	0.524811	42.5961	Negative
397	Teruel	Hunting state	BR4	18	18_1	2012	Roe deer	Capreolus capreolus	-0.631809	40.1463	Negative
433	Teruel	Game Reserve	BR4	18	18_1	2021	Roe deer	Capreolus capreolus	-1.64093	40.4417	Dubious	S386	ST10b	56019	0.7251	global-13
698	Teruel	Game Reserve	BR4	15	15_1	2019	Roe deer	Capreolus capreolus	-1.64093	40.4417	Negative
1357	Teruel	Game Reserve	BR4	15	15_1	2011	Roe deer	Capreolus capreolus	-0.685953	40.6817	Negative
17	Teruel	Game Reserve	BR4	17	17_1	2020	Iberian ibex	Capra pyrenaica	-0.50323	40.628	Negative
71	Teruel	Game Reserve	BR4	15	15_1	2021	Iberian ibex	Capra pyrenaica	-0.685953	40.6817	Negative
72	Teruel	Game Reserve	BR4	15	15_1	2021	Iberian ibex	Capra pyrenaica	-0.685953	40.6817	Negative
206	Teruel	Hunting state	BR4	17	17_1	2021	Iberian ibex	Capra pyrenaica	-0.50323	40.628	Dubious	S384	ST13	82982	0.9802	global-1
													ST2	1678	0.0198	global-41
300	Teruel	Hunting state	BR4	17	17_1	2021	Iberian ibex	Capra pyrenaica	-0.50323	40.628	Negative
301	Teruel	Hunting state	BR4	17	17_1	2021	Iberian ibex	Capra pyrenaica	-0.50323	40.628	Negative
517	Teruel	Game Reserve	BR4	16	16_1	2021	Iberian ibex	Capra pyrenaica	-0.50323	40.628	Negative
670	Teruel	Game Reserve	BR4	19	19_1	2019	Iberian ibex	Capra pyrenaica	0.18446	40.8032	Dubious
699	Teruel	Hunting state	BR4	17	17_1	2019	Iberian ibex	Capra pyrenaica	-0.685953	40.6817	Dubious
707	Teruel	Game Reserve	BR4	16	16_1	2019	Iberian ibex	Capra pyrenaica	-0.50323	40.628	Dubious
708	Teruel	Game Reserve	BR4	17	17_1	2019	Iberian ibex	Capra pyrenaica	0.18446	40.8032	Dubious
755	Teruel	Game Reserve	BR4	17	17_1	2019	Iberian ibex	Capra pyrenaica	-0.50323	40.628	Negative
760	Teruel	Game Reserve	BR4	16	16_1	2019	Iberian ibex	Capra pyrenaica	-0.50323	40.628	Negative
824	Teruel	Game Reserve	BR4	16	16_1	2019	Iberian ibex	Capra pyrenaica	0.18446	40.8032	Negative
825	Teruel	Game Reserve	BR4	15	15_1	2019	Iberian ibex	Capra pyrenaica	0.18446	40.8032	Negative
894	Teruel	Game Reserve	BR4	17	17_1	2019	Iberian ibex	Capra pyrenaica	-0.685953	40.6817	Negative
1145	Teruel	Game Reserve	BR4	16	16_1	2020	Iberian ibex	Capra pyrenaica	-0.50323	40.628	Negative
1263	Teruel	Game Reserve	BR4	16	16_1	2018	Iberian ibex	Capra pyrenaica	0.18446	40.8032	Dubious
1265	Teruel	Game Reserve	BR4	15	15_1	2018	Iberian ibex	Capra pyrenaica	0.18446	40.8032	Negative
C10T	Toledo	Hunting state	BR3	30	30_1	2019	Red deer	Cervus elaphus	-4.0973	39.406	Positive	952	ST24a	80826	0.9425	global-5
													ST10a	4346	0.0507	global-10
													ST14	331	0.0039	global-45
C1T	Toledo	Hunting state	BR3	30	30_1	2019	Red deer	Cervus elaphus	-4.0973	39.406	Positive	953	ST24a	87831	0.9782	global-6
													ST24b	1961	0.0218	global-4
C2T	Toledo	Hunting state	BR3	30	30_1	2019	Red deer	Cervus elaphus	-4.0973	39.406	Positive	954	ST24a	76560	0.8471	global-6
													ST24b	9480	0.1049	global-4
													ST14	2227	0.0246	global-45
													ST24c	2116	0.0234	global-26
C3T	Toledo	Hunting state	BR3	30	30_1	2019	Red deer	Cervus elaphus	-4.0973	39.406	Positive	955	ST24a	44493	0.5651	global-24
													ST21	28331	0.3599	global-28
													ST10a	3833	0.0487	global-10
													ST24b	1840	0.0234	global-4
C4T	Toledo	Hunting state	BR3	30	30_1	2019	Red deer	Cervus elaphus	-4.0973	39.406	Positive	956	ST13	44574	0.9812	global-1
C5T	Toledo	Hunting state	BR3	30	30_1	2019	Red deer	Cervus elaphus	-4.0973	39.406	Positive	957	ST10a	51614	0.9643	global-10
													ST24a	1627	0.0304	global-24
C6T	Toledo	Hunting state	BR3	30	30_1	2019	Red deer	Cervus elaphus	-4.0973	39.406	Positive	958	ST10a	65671	0.9802	global-10
C7T	Toledo	Hunting state	BR3	30	30_1	2019	Red deer	Cervus elaphus	-4.0973	39.406	Negative
C8T	Toledo	Hunting state	BR3	30	30_1	2019	Red deer	Cervus elaphus	-4.0973	39.406	Negative
C9T	Toledo	Hunting state	BR3	30	30_1	2019	Red deer	Cervus elaphus	-4.0973	39.406	Positive	959	ST10a	65671	0.9802	global-10
													ST24a	44320	0.6883	global-5
													ST10a	18551	0.2881	global-10
C-48-Z	Zamora	Hunting state	BR2	22	22_1	1998	Roe deer	Capreolus capreolus	-6.28934	41.8944	Negative
C-49-Z	Zamora	Hunting state	BR2	22	22_1	1998	Roe deer	Capreolus capreolus	-6.28934	41.8944	Negative
C-50-Z	Zamora	Hunting state	BR2	22	22_1	1998	Roe deer	Capreolus capreolus	-6.28934	41.8944	Negative
C-51-Z	Zamora	Hunting state	BR2	22	22_1	1998	Roe deer	Capreolus capreolus	-6.28934	41.8944	Negative
C-52-Z	Zamora	Hunting state	BR2	22	22_1	Unknown	Roe deer	Capreolus capreolus	-6.28934	41.8944	Negative
C-56-Z	Zamora	Hunting state	BR2	22	22_1	Unknown	Roe deer	Capreolus capreolus	-6.28934	41.8944	Negative
C-57-Z	Zamora	Hunting state	BR2	22	22_1	Unknown	Roe deer	Capreolus capreolus	-6.28934	41.8944	Negative
C-58-Z	Zamora	Hunting state	BR2	22	22_1	1998	Roe deer	Capreolus capreolus	-6.28934	41.8944	Negative
C-59-Z	Zamora	Hunting state	BR2	22	22_1	1998	Roe deer	Capreolus capreolus	-6.28934	41.8944	Negative
C-60-Z	Zamora	Hunting state	BR2	22	22_1	1998	Roe deer	Capreolus capreolus	-6.28934	41.8944	Negative
C-61-Z	Zamora	Hunting state	BR2	22	22_1	1998	Roe deer	Capreolus capreolus	-6.28934	41.8944	Negative
C-62-Z	Zamora	Hunting state	BR2	22	22_1	1998	Roe deer	Capreolus capreolus	-6.28934	41.8944	Negative
C-63-Z	Zamora	Hunting state	BR2	22	22_1	1998	Roe deer	Capreolus capreolus	-6.28934	41.8944	Negative
C-64-Z	Zamora	Hunting state	BR2	22	22_1	1998	Roe deer	Capreolus capreolus	-6.28934	41.8944	Negative
C-65-Z	Zamora	Hunting state	BR2	22	22_1	1998	Roe deer	Capreolus capreolus	-6.28934	41.8944	Negative
C-66-Z	Zamora	Hunting state	BR2	22	22_1	1998	Roe deer	Capreolus capreolus	-6.28934	41.8944	Negative
C-67-Z	Zamora	Hunting state	BR2	22	22_1	1998	Roe deer	Capreolus capreolus	-6.28934	41.8944	Negative
C-68-Z	Zamora	Hunting state	BR2	22	22_1	1998	Roe deer	Capreolus capreolus	-6.28934	41.8944	Negative
1549	Zaragoza	Hunting state	BR2	21	21_1	2020	Red deer	Cervus elaphus	-0.031607	41.2195	Negative
1550	Zaragoza	Hunting state	BR2	21	21_1	2020	Red deer	Cervus elaphus	-0.031607	41.2195	Negative
1551	Zaragoza	Hunting state	BR2	21	21_1	2020	Red deer	Cervus elaphus	-0.031607	41.2195	Negative
1552	Zaragoza	Hunting state	BR2	21	21_1	2020	Red deer	Cervus elaphus	-0.031607	41.2195	Negative
171	Zaragoza	Hunting state	BR2	20	20_1	2012	Roe deer	Capreolus capreolus	-1.31996	41.4826	Negative
551	Zaragoza	Hunting state	BR2	20	20_1	2021	Roe deer	Capreolus capreolus	-1.31996	41.4826	Negative
673	Zaragoza	Hunting state	BR2	20	20_1	2019	Roe deer	Capreolus capreolus	-1.31996	41.4826	Negative
696	Zaragoza	Hunting state	BR2	20	20_1	2019	Roe deer	Capreolus capreolus	-1.31996	41.4826	Negative
761	Zaragoza	Hunting state	BR2	20	20_1	2019	Roe deer	Capreolus capreolus	-1.31996	41.4826	Negative
C2	Montesinho Natural Park	Natural classified area	BR2	NA	NA	2017	Roe deer	Capreolus capreolus	-6.58326	41.8866	Negative
V1	Montesinho Natural Park	Natural classified area	BR2	NA	NA	2017	Red deer	Cervus elaphus	-6.58253	41.8881	Positive	960	ST24b	73680	1	global-11
V2	Montesinho Natural Park	Natural classified area	BR2	NA	NA	2017	Red deer	Cervus elaphus	-6.58253	41.8881	Positive	961	ST10b	54007	0.7537	global-15
													ST21	11337	0.1582	global-31
													ST24a	4259	0.0594	global-5
													ST24b	1800	0.0251	global-40
V3	Montesinho Natural Park	Natural classified area	BR2	NA	NA	2017	Red deer	Cervus elaphus	-6.58253	41.8922	Positive	962	ST10b	45981	0.7995	global-15
													ST21	8143	0.1416	global-31
													ST24a	2141	0.0372	global-5
													ST24b	767	0.0133	global-40
V4	Montesinho Natural Park	Natural classified area	BR2	NA	NA	2017	Red deer	Cervus elaphus	-6.58768	41.8935	Positive	963	ST24b	61892	0.9883	global-4
V5	Montesinho Natural Park	Natural classified area	BR2	NA	NA	2017	Red deer	Cervus elaphus	-6.59146	41.8928	Positive	964	ST24a	52133	0.804	global-6
													ST24b	5936	0.0915	global-40
													ST10b	5831	0.0899	global-14
V6	Montesinho Natural Park	Natural classified area	BR2	NA	NA	2017	Red deer	Cervus elaphus	-6.59403	41.8919	Positive	965	ST21	49509	0.8206	global-25
													ST24a	6733	0.1116	global-5
													ST24b	2889	0.0479	global-4
V9	Montesinho Natural Park	Natural classified area	BR2	NA	NA	2017	Red deer	Cervus elaphus	-6.59403	41.8919	Negative
V10	Montesinho Natural Park	Natural classified area	BR2	NA	NA	2017	Red deer	Cervus elaphus	-6.58326	41.8866	Negative
V11	Montesinho Natural Park	Natural classified area	BR2	NA	NA	2017	Red deer	Cervus elaphus	-6.59584	41.8838	Negative
V12	Montesinho Natural Park	Natural classified area	BR2	NA	NA	2017	Red deer	Cervus elaphus	-6.59584	41.8838	Positive	966	ST24b	77143	1	global-4
V13	Montesinho Natural Park	Natural classified area	BR2	NA	NA	2017	Red deer	Cervus elaphus	-6.59554	41.8822	Negative
V14	Montesinho Natural Park	Natural classified area	BR2	NA	NA	2017	Red deer	Cervus elaphus	-6.60168	41.885	Negative
V16	Montesinho Natural Park	Natural classified area	BR2	NA	NA	2017	Red deer	Cervus elaphus	-6.60168	41.885	Negative
V17	Montesinho Natural Park	Natural classified area	BR2	NA	NA	2017	Red deer	Cervus elaphus	-6.5923	41.922	Negative
V18	Montesinho Natural Park	Natural classified area	BR2	NA	NA	2017	Red deer	Cervus elaphus	-6.5923	41.922	Positive	967	ST24b	54157	0.849	global-4
													ST24a	9310	0.1459	global-5
V21	Montesinho Natural Park	Natural classified area	BR2	NA	NA	2017	Red deer	Cervus elaphus	-6.60304	41.8869	Negative
V22	Montesinho Natural Park	Natural classified area	BR2	NA	NA	2017	Red deer	Cervus elaphus	-6.60304	41.8869	Negative
VMNP1	Montesinho Natural Park	Natural classified area	BR2	NA	NA	2020	Red deer	Cervus elaphus	-6.5937	41.9296	Dubious	P470	ST24a	75227	0.782	global-5
												P470	ST24b	20976	0.218	global-4
VMNP2	Montesinho Natural Park	Natural classified area	BR2	NA	NA	2020	Red deer	Cervus elaphus	-6.58929	41.8811	Negative
VMNP4	Montesinho Natural Park	Natural classified area	BR2	NA	NA	2020	Red deer	Cervus elaphus	-6.59258	41.8803	Dubious	P472	ST24a	62396	0.7072	global-5
												P472	ST24b	23817	0.2699	global-11
VMNP5	Montesinho Natural Park	Natural classified area	BR2	NA	NA	2020	Red deer	Cervus elaphus	-6.59268	41.8808	Dubious	P473	ST24b	107715	1	global-2
VMNP6	Montesinho Natural Park	Natural classified area	BR2	NA	NA	2020	Red deer	Cervus elaphus	-6.59231	41.8815	Negative
VMNP7	Montesinho Natural Park	Natural classified area	BR2	NA	NA	2020	Red deer	Cervus elaphus	-6.78626	41.9656	Dubious	P474	ST21	79112	0.9172	global-18
												P474	ST24b	4155	0.0482	global-4
												P474	ST5	1358	0.0157	global-46
												P474	ST25	1209	0.014	global-29
VMNP8	Montesinho Natural Park	Natural classified area	BR2	NA	NA	2020	Red deer	Cervus elaphus	-6.78642	41.9656	Negative
VMNP9	Montesinho Natural Park	Natural classified area	BR2	NA	NA	2020	Red deer	Cervus elaphus	-6.78641	41.9656	Negative
CMNP1	Montesinho Natural Park	Natural classified area	BR2	NA	NA	2020	Roe deer	Capreolus capreolus	-6.59269	41.8807	Negative
CMNP2	Montesinho Natural Park	Natural classified area	BR2	NA	NA	2020	Roe deer	Capreolus capreolus	-6.59269	41.8808	Negative
CMNP3	Montesinho Natural Park	Natural classified area	BR2	NA	NA	2020	Roe deer	Capreolus capreolus	-6.58649	41.887	Positive	P463	ST13	73214	0.939	global-1
VMNP10	Montesinho Natural Park	Natural classified area	BR2	NA	NA	2020	Red deer	Cervus elaphus	-6.59541	41.8842	Negative
VMNP11	Montesinho Natural Park	Natural classified area	BR2	NA	NA	2020	Red deer	Cervus elaphus	-6.59581	41.8841	Dubious	P475	ST24a	62745	0.8397	global-5
													ST24b	10688	0.143	global-4
VMNP12	Montesinho Natural Park	Natural classified area	BR2	NA	NA	2020	Red deer	Cervus elaphus	-6.59581	41.8841	Negative
VMNP13	Montesinho Natural Park	Natural classified area	BR2	NA	NA	2020	Red deer	Cervus elaphus	-6.59584	41.8838	Negative
VMNP14	Montesinho Natural Park	Natural classified area	BR2	NA	NA	2020	Red deer	Cervus elaphus	-6.59638	41.883	Negative
VMNP15	Montesinho Natural Park	Natural classified area	BR2	NA	NA	2020	Red deer	Cervus elaphus	-6.59638	41.883	Negative
VMNP16	Montesinho Natural Park	Natural classified area	BR2	NA	NA	2020	Red deer	Cervus elaphus	-6.59554	41.8822	Negative
VMNP118	Montesinho Natural Park	Natural classified area	BR2	NA	NA	2020	Red deer	Cervus elaphus	-6.59798	41.8821	Negative
VMNP19	Montesinho Natural Park	Natural classified area	BR2	NA	NA	2020	Red deer	Cervus elaphus	-6.59798	41.8821	Negative
VMNP20	Montesinho Natural Park	Natural classified area	BR2	NA	NA	2020	Red deer	Cervus elaphus	-6.59809	41.882	Negative
VMNP21	Montesinho Natural Park	Natural classified area	BR2	NA	NA	2020	Red deer	Cervus elaphus	-6.59809	41.882	Dubious	P476	ST24b	16147	0.4025	global-2
													ST24a	6384	0.1591	global-5
VMNP22	Montesinho Natural Park	Natural classified area	BR2	NA	NA	2020	Red deer	Cervus elaphus	-6.5923	41.922	Positive	P477	ST10b	43241	0.7296	global-16
													ST21	8920	0.1505	global-31
													ST24a	5692	0.096	global-5
													ST24b	1413	0.0238	global-2
VMNP23	Montesinho Natural Park	Natural classified area	BR2	NA	NA	2020	Red deer	Cervus elaphus	-6.58589	41.9117	Negative
VMNP24	Montesinho Natural Park	Natural classified area	BR2	NA	NA	2020	Red deer	Cervus elaphus	-6.58638	41.9113	Negative
CMNP4	Montesinho Natural Park	Natural classified area	BR2	NA	NA	2020	Roe deer	Capreolus capreolus	-6.5961	41.8833	Negative
CMNP5	Montesinho Natural Park	Natural classified area	BR2	NA	NA	2020	Roe deer	Capreolus capreolus	-6.59581	41.8841	Negative
CMNP6	Montesinho Natural Park	Natural classified area	BR2	NA	NA	2020	Roe deer	Capreolus capreolus	-6.5937	41.9296	Negative
CMNP7	Montesinho Natural Park	Natural classified area	BR2	NA	NA	2020	Roe deer	Capreolus capreolus	-6.5937	41.9296	Negative
VMNP25	Montesinho Natural Park	Natural classified area	BR2	NA	NA	2020	Red deer	Cervus elaphus	-6.58078	41.9127	Positive	P479	ST24b	43547	0.6482	global-4
													ST10b	23490	0.3497	global-14
VMNP26	Montesinho Natural Park	Natural classified area	BR2	NA	NA	2020	Red deer	Cervus elaphus	-6.58022	41.913	Positive	P480	ST24b	85415	0.9967	global-11
VMNP27	Montesinho Natural Park	Natural classified area	BR2	NA	NA	2020	Red deer	Cervus elaphus	-6.58094	41.9126	Positive	P481	ST24a	80381	0.9924	global-5
VMNP28	Montesinho Natural Park	Natural classified area	BR2	NA	NA	2020	Red deer	Cervus elaphus	-6.58047	41.9126	Positive	P482	ST24b	66888	0.8729	global-4
													ST24a	9089	0.1186	global-24
VMNP29	Montesinho Natural Park	Natural classified area	BR2	NA	NA	2020	Red deer	Cervus elaphus	-6.65515	41.9347	Negative
VMNP30	Montesinho Natural Park	Natural classified area	BR2	NA	NA	2020	Red deer	Cervus elaphus	-6.65505	41.9348	Dubious	P483	ST24b	69368	0.9665	global-4
VMNP31	Montesinho Natural Park	Natural classified area	BR2	NA	NA	2020	Red deer	Cervus elaphus	-6.65505	41.9348	Negative
VMNP32	Montesinho Natural Park	Natural classified area	BR2	NA	NA	2020	Roe deer	Capreolus capreolus	-6.65455	41.9351	Positive	P484	ST13	77224	0.9949	global-1
VMNP33	Montesinho Natural Park	Natural classified area	BR2	NA	NA	2020	Red deer	Cervus elaphus	-6.65499	41.9359	Negative
CGUA1	Central Portugal East	Natural classified area	BR3	NA	NA	2019	Roe deer	Capreolus capreolus	-6.9712	40.5073	Positive	P458	ST10b	83522	0.9642	global-14
													ST44	3104	0.0358	global-36
CGUA2	Central Portugal East	Natural classified area	BR3	NA	NA	2019	Roe deer	Capreolus capreolus	-7.19361	40.5076	Negative
CGUA3	Central Portugal East	Natural classified area	BR3	NA	NA	2019	Roe deer	Capreolus capreolus	-7.19361	40.5076	Negative
CGUA4	Central Portugal East	Natural classified area	BR3	NA	NA	2019	Roe deer	Capreolus capreolus	-7.14264	40.5134	Negative
CGUA5	Central Portugal East	Natural classified area	BR3	NA	NA	2019	Roe deer	Capreolus capreolus	-7.18862	40.4115	Negative
VLOM1	Lousa Mountains	Natural classified area	BR1	NA	NA	2019	Red deer	Cervus elaphus	-8.19375	40.1162	Positive	P485	ST24b	100123	1	global-2
VLOM2	Lousa Mountains	Natural classified area	BR1	NA	NA	2019	Red deer	Cervus elaphus	-8.19375	40.1162	Negative
VLOM3	Lousa Mountains	Natural classified area	BR1	NA	NA	2019	Red deer	Cervus elaphus	-8.19375	40.1162	Negative
VLOM4	Lousa Mountains	Natural classified area	BR1	NA	NA	2019	Red deer	Cervus elaphus	-8.19375	40.1162	Negative
VLOM5	Lousa Mountains	Natural classified area	BR1	NA	NA	2019	Red deer	Cervus elaphus	-8.19375	40.1162	Dubious	P486	ST24b	89009	0.9984	global-2
													ST5	142	0.0016	global-46
VLOM6	Lousa Mountains	Natural classified area	BR1	NA	NA	2019	Red deer	Cervus elaphus	-8.19375	40.1162	Dubious	P487	ST24b	17434	0.67	global-2
													ST2	274	0.0105	global-50
VLOM7	Lousa Mountains	Natural classified area	BR1	NA	NA	2019	Red deer	Cervus elaphus	-8.19375	40.1162	Negative
VLOM8	Lousa Mountains	Natural classified area	BR1	NA	NA	2019	Red deer	Cervus elaphus	-8.19375	40.1162	Negative
VLOM9	Lousa Mountains	Natural classified area	BR1	NA	NA	2019	Red deer	Cervus elaphus	-8.19375	40.1162	Dubious	P488	ST24b	27634	0.662	global-2
VLOM10	Lousa Mountains	Natural classified area	BR1	NA	NA	2019	Red deer	Cervus elaphus	-8.19375	40.1162	Negative
VLO1	Lousa Mountains	Natural classified area	BR1	NA	NA	2020	Red deer	Cervus elaphus	-8.27822	40.0654	Negative
VLO2	Lousa Mountains	Natural classified area	BR1	NA	NA	2020	Red deer	Cervus elaphus	-8.24422	40.0925	Negative
VLO3	Lousa Mountains	Natural classified area	BR1	NA	NA	2020	Red deer	Cervus elaphus	-8.23941	40.0625	Positive	P489	ST24c	51580	0.6322	global-3
													ST24b	29753	0.3647	global-21
VLO4	Lousa Mountains	Natural classified area	BR1	NA	NA	2020	Red deer	Cervus elaphus	-8.23955	40.0627	Negative
VLO5	Lousa Mountains	Natural classified area	BR1	NA	NA	2020	Red deer	Cervus elaphus	-8.23956	40.0626	Dubious	P490	ST24c	75197	0.9079	global-3
													ST24b	6614	0.0799	global-21
VLO6	Lousa Mountains	Natural classified area	BR1	NA	NA	2020	Red deer	Cervus elaphus	-8.2397	40.0626	Dubious	P491	ST24c	100092	0.9932	global-3
VLO7	Lousa Mountains	Natural classified area	BR1	NA	NA	2020	Red deer	Cervus elaphus	-8.23943	40.0626	Negative
VLO8	Lousa Mountains	Natural classified area	BR1	NA	NA	2020	Red deer	Cervus elaphus	-8.2394	40.0624	Negative
VLO9	Lousa Mountains	Natural classified area	BR1	NA	NA	2020	Red deer	Cervus elaphus	-8.23922	40.0623	Dubious	P492	ST24c	93135	0.9889	global-3
													ST24b	928	0.0099	global-2
VLO10	Lousa Mountains	Natural classified area	BR1	NA	NA	2020	Red deer	Cervus elaphus	-8.23899	40.0623	Negative
VLO11	Lousa Mountains	Natural classified area	BR1	NA	NA	2020	Red deer	Cervus elaphus	-8.23905	40.0621	Negative
VLO12	Lousa Mountains	Natural classified area	BR1	NA	NA	2020	Red deer	Cervus elaphus	-8.23912	40.0619	Negative
VLO13	Lousa Mountains	Natural classified area	BR1	NA	NA	2020	Red deer	Cervus elaphus	-8.23887	40.062	Negative
VLO14	Lousa Mountains	Natural classified area	BR1	NA	NA	2020	Red deer	Cervus elaphus	-8.23894	40.0622	Positive	P493	ST24c	56011	0.6283	global-3
												P493	ST24b	32098	0.3601	global-21
VLO15	Lousa Mountains	Natural classified area	BR1	NA	NA	2020	Red deer	Cervus elaphus	-8.23889	40.0619	Negative
VLO16	Lousa Mountains	Natural classified area	BR1	NA	NA	2020	Red deer	Cervus elaphus	-8.23971	40.062	Positive	P494	ST24c	53078	0.9969	global-3
VLO17	Lousa Mountains	Natural classified area	BR1	NA	NA	2020	Red deer	Cervus elaphus	-8.23999	40.0622	Negative
VLO18	Lousa Mountains	Natural classified area	BR1	NA	NA	2020	Red deer	Cervus elaphus	-8.26435	40.0461	Positive	P495	ST24c	95122	0.9983	global-3
VLO19	Lousa Mountains	Natural classified area	BR1	NA	NA	2020	Red deer	Cervus elaphus	-8.26517	40.0463	Dubious	P496	ST24c	61411	0.9233	global-3
												P496	ST24b	4326	0.065	global-2
VLO20	Lousa Mountains	Natural classified area	BR1	NA	NA	2020	Red deer	Cervus elaphus	-8.26288	40.0512	Dubious	P497	ST24c	91263	0.9877	global-3
VLO21	Lousa Mountains	Natural classified area	BR1	NA	NA	2020	Red deer	Cervus elaphus	-8.26272	40.051	Negative
VLO22	Lousa Mountains	Natural classified area	BR1	NA	NA	2020	Red deer	Cervus elaphus	-8.26269	40.0509	Positive	P498	ST24c	89850	0.9814	global-3
													ST24b	335	0.0037	global-2
													ST5	205	0.0022	global-51
VLO23	Lousa Mountains	Natural classified area	BR1	NA	NA	2020	Red deer	Cervus elaphus	-8.26261	40.0508	Positive	P499	ST24b	85409	0.9498	global-2
													ST24c	4148	0.0461	global-26
VLO24	Lousa Mountains	Natural classified area	BR1	NA	NA	2020	Red deer	Cervus elaphus	-8.26259	40.0506	Positive	P500	ST24c	93548	0.9953	global-3
VLO25	Lousa Mountains	Natural classified area	BR1	NA	NA	2020	Red deer	Cervus elaphus	-8.26264	40.0504	Negative
VLO26	Lousa Mountains	Natural classified area	BR1	NA	NA	2020	Red deer	Cervus elaphus	-8.26205	40.0517	Negative
VLO27	Lousa Mountains	Natural classified area	BR1	NA	NA	2020	Red deer	Cervus elaphus	-8.26142	40.0516	Negative
VLO28	Lousa Mountains	Natural classified area	BR1	NA	NA	2020	Red deer	Cervus elaphus	-8.22491	40.0535	Negative
VLO29	Lousa Mountains	Natural classified area	BR1	NA	NA	2020	Red deer	Cervus elaphus	-8.22401	40.0534	Negative
VLO30	Lousa Mountains	Natural classified area	BR1	NA	NA	2020	Red deer	Cervus elaphus	-8.2232	40.0536	Negative
VLO31	Lousa Mountains	Natural classified area	BR1	NA	NA	2020	Red deer	Cervus elaphus	-8.24471	40.0825	Negative
VLO32	Lousa Mountains	Natural classified area	BR1	NA	NA	2020	Red deer	Cervus elaphus	-8.24444	40.0825	Negative
VLO33	Lousa Mountains	Natural classified area	BR1	NA	NA	2020	Red deer	Cervus elaphus	-8.24426	40.0821	Negative
VLO34	Lousa Mountains	Natural classified area	BR1	NA	NA	2020	Red deer	Cervus elaphus	-8.24279	40.0673	Dubious	P501	ST24c	75226	0.854	global-3
													ST24b	11891	0.135	global-2
VLO35	Lousa Mountains	Natural classified area	BR1	NA	NA	2020	Red deer	Cervus elaphus	-8.24266	40.0675	Negative
CLO1	Lousa Mountains	Natural classified area	BR1	NA	NA	2020	Roe deer	Capreolus capreolus	-8.24483	40.0823	Negative
CLO2	Lousa Mountains	Natural classified area	BR1	NA	NA	2020	Roe deer	Capreolus capreolus	-8.24454	40.0823	Negative
CLO3	Lousa Mountains	Natural classified area	BR1	NA	NA	2020	Roe deer	Capreolus capreolus	-8.24303	40.0679	Negative
CLO4	Lousa Mountains	Natural classified area	BR1	NA	NA	2021	Roe deer	Capreolus capreolus	-8.24486	40.0838	Negative
CLO5	Lousa Mountains	Natural classified area	BR1	NA	NA	2021	Roe deer	Capreolus capreolus	-8.31232	40.0229	Negative
VLO36	Lousa Mountains	Natural classified area	BR1	NA	NA	2021	Red deer	Cervus elaphus	-8.30061	40.0072	Negative
VLO37	Lousa Mountains	Natural classified area	BR1	NA	NA	2021	Red deer	Cervus elaphus	-8.30205	40.0071	Positive	P502	ST24b	64804	0.9926	global-2
													ST5	110	0.0017	global-46
CMAL1	Malcata Nature Reserve	Natural classified area	BR3	NA	NA	2020	Roe deer	Capreolus capreolus	-7.01716	40.2799	Positive	P459	ST49 NOVEL	44336	0.6474	global-9
													ST13	23797	0.3475	global-1
CMAL2	Malcata Nature Reserve	Natural classified area	BR3	NA	NA	2020	Roe deer	Capreolus capreolus	-7.01711	40.2801	Dubious	P460	ST13	84852	0.9959	global-1
CMAL3	Malcata Nature Reserve	Natural classified area	BR3	NA	NA	2020	Roe deer	Capreolus capreolus	-7.01705	40.2796	Dubious	P461	ST13	85665	0.997	global-1
CMAL4	Malcata Nature Reserve	Natural classified area	BR3	NA	NA	2020	Roe deer	Capreolus capreolus	-7.01711	40.2791	Dubious	P462	ST13	60873	0.9502	global-1
CMAL5	Malcata Nature Reserve	Natural classified area	BR3	NA	NA	2021	Roe deer	Capreolus capreolus	-7.0155	40.2777	Negative
CMAL6	Malcata Nature Reserve	Natural classified area	BR3	NA	NA	2021	Roe deer	Capreolus capreolus	-7.00967	40.288	Dubious	P464	ST49 NOVEL	55915	0.9979	global-9
CMAL7	Malcata Nature Reserve	Natural classified area	BR3	NA	NA	2021	Roe deer	Capreolus capreolus	-7.00987	40.288	Negative
CMAL8	Malcata Nature Reserve	Natural classified area	BR3	NA	NA	2021	Roe deer	Capreolus capreolus	-7.01046	40.2879	Dubious	P465	ST49 NOVEL	58819	0.9845	global-9
													ST5	256	0.0043	global-46
CMAL9	Malcata Nature Reserve	Natural classified area	BR3	NA	NA	2021	Roe deer	Capreolus capreolus	-7.01098	40.2882	Negative
CMAL10	Malcata Nature Reserve	Natural classified area	BR3	NA	NA	2021	Roe deer	Capreolus capreolus	-7.00661	40.2638	Positive	P466	ST13	74895	1	global-1
CMAL11	Malcata Nature Reserve	Natural classified area	BR3	NA	NA	2021	Roe deer	Capreolus capreolus	-7.00631	40.264	Positive	P467	ST13	78759	0.9978	global-1
												P467	ST5	170	0.0022	global-46
CMAL12	Malcata Nature Reserve	Natural classified area	BR3	NA	NA	2021	Roe deer	Capreolus capreolus	-7.00605	40.264	Positive	P468	ST13	72924	1	global-1
CMAL13	Malcata Nature Reserve	Natural classified area	BR3	NA	NA	2021	Roe deer	Capreolus capreolus	-7.01719	40.2792	Dubious	P469	ST13	64342	0.987	global-1
CMAL14	Malcata Nature Reserve	Natural classified area	BR3	NA	NA	2021	Roe deer	Capreolus capreolus	-7.01742	40.2792	Negative
CMAL15	Malcata Nature Reserve	Natural classified area	BR3	NA	NA	2021	Roe deer	Capreolus capreolus	-7.019	40.2635	Negative
CMAL16	Malcata Nature Reserve	Natural classified area	BR3	NA	NA	2021	Roe deer	Capreolus capreolus	-7.01734	40.2632	Negative
CMAL17	Malcata Nature Reserve	Natural classified area	BR3	NA	NA	2021	Roe deer	Capreolus capreolus	-7.01734	40.2632	Negative
CMAL18	Malcata Nature Reserve	Natural classified area	BR3	NA	NA	2021	Roe deer	Capreolus capreolus	-7.0172	40.2791	Negative
CMAL19	Malcata Nature Reserve	Natural classified area	BR3	NA	NA	2021	Roe deer	Capreolus capreolus	-7.0172	40.2791	Negative
CMAL20	Malcata Nature Reserve	Natural classified area	BR3	NA	NA	2021	Roe deer	Capreolus capreolus	-7.01725	40.2792	Negative
CMAL21	Malcata Nature Reserve	Natural classified area	BR3	NA	NA	2021	Roe deer	Capreolus capreolus	-7.01729	40.2792	Negative
